# Supplementary material for: N-(2-Chloro­phen­yl)-2-nitro­benzene­sulfonamide
Source: Acta Crystallogr Sect E Struct Rep Online. 2012 Jul 28;68(Pt 8):o2575. doi: 10.1107/S1600536812033107 (PMC3415015; doi:10.1107/S1600536812033107)
Supplement: Supplementary file 2 [file e-68-o2575-Isup2.hkl]

# 
# h,k,l, Fc-squared, Fo-squared, sigma(Fo-squared) and status flag 
# 
data_I
_shelx_title ' CNS2 P21/C' 
_shelx_refln_list_code          4 
_shelx_F_calc_maximum      274.08 
_exptl_crystal_F_000       640.00 
_reflns_d_resolution_high  0.8002 
 
loop_ 
 _symmetry_equiv_pos_as_xyz 
 'x, y, z' 
 '-x, y+1/2, -z+1/2' 
 '-x, -y, -z' 
 'x, -y-1/2, z-1/2' 
 
_cell_length_a     9.2477 
_cell_length_b    15.2930 
_cell_length_c    10.4671 
_cell_angle_alpha  90.000 
_cell_angle_beta  108.660 
_cell_angle_gamma  90.000 
 
_shelx_F_squared_multiplier     1.000 
 
loop_ 
 _refln_index_h 
 _refln_index_k 
 _refln_index_l 
 _refln_F_squared_calc 
 _refln_F_squared_meas 
 _refln_F_squared_sigma 
 _refln_observed_status 
   2   0   0     1234.25     1226.58      3.81 o 
   3   0   0      269.10      217.06      2.73 o 
   4   0   0     7350.51     7669.28     16.21 o 
   5   0   0      408.47      429.80      3.63 o 
   6   0   0      986.69     1020.46      8.38 o 
   7   0   0     1032.18      990.07      9.03 o 
   8   0   0       92.19       76.77      3.65 o 
   9   0   0       71.50       72.13      5.71 o 
  10   0   0        4.86       11.88      4.59 o 
   1   1   0     7131.57     6973.05     82.88 o 
   2   1   0      959.54      950.15      4.90 o 
   3   1   0     1134.64     1080.69      2.68 o 
   4   1   0      548.01      636.42      3.10 o 
   5   1   0     1109.03     1220.92      7.88 o 
   6   1   0       85.44      111.21      2.96 o 
   7   1   0      267.52      295.62      4.76 o 
   8   1   0       74.56       74.33      5.77 o 
   9   1   0       25.42       22.72      3.51 o 
  10   1   0       43.71       50.04      4.00 o 
   0   2   0     3219.48     3113.30      7.95 o 
   1   2   0     1275.34     1287.90     10.22 o 
   2   2   0      602.87      601.67      2.48 o 
   3   2   0      357.54      358.28      4.01 o 
   4   2   0     3221.57     3445.65     13.13 o 
   5   2   0      540.64      479.79      3.18 o 
   6   2   0       55.42       49.23      1.97 o 
   7   2   0       36.20       39.02      3.16 o 
   8   2   0       87.17       67.39      2.99 o 
   9   2   0       76.60       84.14      3.95 o 
  10   2   0        6.05        2.82      2.98 o 
   1   3   0      894.01      913.99      4.69 o 
   2   3   0    14985.42    13841.10     99.99 o 
   3   3   0       12.26       11.16      1.37 o 
   4   3   0        0.11        2.22      0.88 o 
   5   3   0      206.65      170.22      2.16 o 
   6   3   0      257.91      264.18      3.32 o 
   7   3   0      598.39      606.72      6.95 o 
   8   3   0      175.62      181.94      6.14 o 
   9   3   0      147.09      143.29      4.73 o 
  10   3   0        0.20        4.77      6.38 o 
   0   4   0     6566.48     6394.66     43.03 o 
   1   4   0     6538.75     6524.20     27.40 o 
   2   4   0      946.32      945.16      2.59 o 
   3   4   0      851.42      842.64      4.33 o 
   4   4   0       73.41       82.23      1.68 o 
   5   4   0      523.45      483.30      5.58 o 
   6   4   0       22.42       23.24      1.47 o 
   7   4   0      282.95      277.12      3.84 o 
   8   4   0      523.66      492.44      6.14 o 
   9   4   0        0.02        0.22      4.16 o 
  10   4   0        1.41        1.20      7.96 o 
   1   5   0      347.92      386.03      3.47 o 
   2   5   0       19.91       23.42      0.73 o 
   3   5   0       97.23      100.69      1.49 o 
   4   5   0      486.78      484.50      3.51 o 
   5   5   0      451.69      486.00      4.18 o 
   6   5   0       89.11       98.30      2.39 o 
   7   5   0       24.57       20.73      2.50 o 
   8   5   0       10.76       12.25      2.59 o 
   9   5   0       19.21       27.99      6.09 o 
  10   5   0        0.82       18.65      4.94 o 
   0   6   0     8724.78     8436.90     70.01 o 
   1   6   0     1539.22     1704.69      9.80 o 
   2   6   0      108.21      121.91      1.84 o 
   3   6   0      191.64      174.18      2.30 o 
   4   6   0     1062.26     1107.23     11.73 o 
   5   6   0      188.39      203.69      4.41 o 
   6   6   0      144.54      144.71      2.75 o 
   7   6   0      126.19      129.32      3.58 o 
   8   6   0      180.75      175.10      7.47 o 
   9   6   0       26.20       34.61      4.98 o 
   1   7   0     4457.18     4713.19     13.88 o 
   2   7   0       39.83       30.40      1.99 o 
   3   7   0       19.28       13.61      0.88 o 
   4   7   0      209.76      195.48      3.62 o 
   5   7   0     1076.61     1045.78      8.18 o 
   6   7   0      169.22      152.93      3.51 o 
   7   7   0       22.11       25.90      3.36 o 
   8   7   0        0.18        0.37      3.13 o 
   9   7   0       10.77        3.67      3.29 o 
  10   7   0       18.83        7.22      4.05 o 
   0   8   0      298.66      290.59      2.54 o 
   1   8   0      134.33      130.50      1.38 o 
   2   8   0     1405.27     1510.47      6.59 o 
   3   8   0      129.25      103.83      2.04 o 
   4   8   0        0.03        1.78      1.74 o 
   5   8   0      177.10      174.66     11.16 o 
   6   8   0     1056.40     1018.04      9.02 o 
   7   8   0       44.10       44.15      2.64 o 
   8   8   0        0.56        6.70      3.27 o 
   9   8   0       13.19        5.23      5.58 o 
   1   9   0      160.55      174.21      2.37 o 
   2   9   0      216.61      210.91      3.09 o 
   3   9   0      465.91      448.08      4.67 o 
   4   9   0       17.89       25.65      2.25 o 
   5   9   0      125.80      127.68      3.59 o 
   6   9   0       55.30       48.36      3.00 o 
   7   9   0      408.87      406.24     10.54 o 
   8   9   0       81.58       77.97      4.37 o 
   9   9   0       13.23        6.33      6.08 o 
   0  10   0     2227.37     2145.72     17.97 o 
   1  10   0        5.03        9.86      1.78 o 
   2  10   0      217.43      222.53      4.54 o 
   3  10   0      175.01      186.05      6.42 o 
   4  10   0      623.31      558.18     10.19 o 
   5  10   0        0.35        1.36      3.30 o 
   6  10   0      327.40      312.43      8.67 o 
   7  10   0       31.90       35.66      5.21 o 
   8  10   0       78.74       88.92      4.45 o 
   9  10   0        3.28        1.34      6.06 o 
   1  11   0       49.06       58.40      2.12 o 
   2  11   0      309.01      310.90      5.18 o 
   3  11   0     1043.23     1042.54     29.35 o 
   4  11   0      219.29      208.44      7.12 o 
   5  11   0      286.56      281.80      8.47 o 
   6  11   0      115.60      107.11      6.21 o 
   7  11   0       76.87       81.23      6.21 o 
   8  11   0       49.12       47.97      7.67 o 
   0  12   0       39.55       40.46      3.94 o 
   1  12   0      870.43      867.49     11.18 o 
   2  12   0      673.22      678.21     14.00 o 
   3  12   0        9.09        6.59      4.13 o 
   4  12   0        1.98       -3.04      4.07 o 
   5  12   0      908.62      892.91     14.35 o 
   6  12   0      503.47      473.41     11.10 o 
   7  12   0      155.30      135.11      7.36 o 
   8  12   0       76.22       78.67      7.67 o 
   1  13   0      412.41      425.98      6.52 o 
   2  13   0      631.59      638.46      7.90 o 
   3  13   0      358.40      324.55      9.03 o 
   4  13   0       32.82       22.13      4.39 o 
   5  13   0      226.52      254.14      9.18 o 
   6  13   0      203.16      196.96      8.54 o 
   7  13   0        1.80        5.77      4.44 o 
   8  13   0       55.42       53.74      7.42 o 
   0  14   0       13.85       22.44      4.02 o 
   1  14   0      257.46      251.04      5.48 o 
   2  14   0        4.99        5.99      3.66 o 
   3  14   0       35.01       39.76      5.29 o 
   4  14   0       13.50        8.05      4.85 o 
   5  14   0      252.19      242.95      8.93 o 
   6  14   0      106.58      128.38      7.34 o 
   7  14   0       32.55       36.21      6.58 o 
   1  15   0       12.19        8.91      6.34 o 
   2  15   0      100.47      102.62      4.28 o 
   3  15   0      103.65      126.89      7.53 o 
   4  15   0      196.94      197.05      8.39 o 
   5  15   0        8.40        8.62      5.36 o 
   6  15   0        0.03        6.60      5.81 o 
   0  16   0      419.36      439.37     10.67 o 
   1  16   0        7.83        7.06      5.39 o 
   2  16   0      128.06      135.48      7.52 o 
   3  16   0       97.40      117.39      7.06 o 
   4  16   0      105.70      123.30      7.76 o 
   5  16   0        7.01       10.64      4.87 o 
   1  17   0        2.26        2.60      4.80 o 
   2  17   0        5.00       11.33      5.60 o 
   3  17   0        0.08       12.79      5.83 o 
   4  17   0       10.33       15.21      5.87 o 
   5  17   0       29.07       34.17      7.02 o 
   0  18   0       43.13       38.12      5.52 o 
   1  18   0        1.64        4.80      6.07 o 
   2  18   0        4.39       -1.34      4.84 o 
   3  18   0        0.88        5.23      5.16 o 
   1  19   0      121.98      129.44     22.32 o 
 -11   1   1       13.09        9.86      7.47 o 
 -10   1   1        4.57       -1.69      3.22 o 
  -9   1   1        1.35       -3.07      3.07 o 
  -8   1   1       29.64       25.38      3.24 o 
  -7   1   1      374.59      400.76      4.09 o 
  -6   1   1       56.53       48.12      1.58 o 
  -5   1   1      633.77      684.12      3.11 o 
  -4   1   1      189.23      198.28      1.59 o 
  -3   1   1     5331.65     5423.64     15.75 o 
  -2   1   1     2830.88     2840.51      5.51 o 
  -1   1   1     1194.13     1168.11      5.41 o 
   1   1   1     2691.21     2632.54      9.90 o 
   2   1   1     4565.29     4530.51     11.62 o 
   3   1   1      409.35      462.49      3.05 o 
   4   1   1      362.28      351.61      2.13 o 
   5   1   1      889.43      856.72      3.88 o 
   6   1   1       44.13       42.35      1.67 o 
   7   1   1       41.90       43.15      2.35 o 
   8   1   1        0.75        0.64      2.09 o 
   9   1   1       90.08       85.90      8.67 o 
  10   1   1        7.20       26.95     11.53 o 
 -11   2   1        0.04       -0.15      4.59 o 
 -10   2   1       73.35       73.44      7.70 o 
  -9   2   1       44.66       41.04     10.95 o 
  -8   2   1        1.89        0.71      2.63 o 
  -7   2   1       10.59        9.20      2.07 o 
  -6   2   1      860.32      838.77      3.95 o 
  -5   2   1      704.78      700.36      7.97 o 
  -4   2   1      195.30      200.53      1.57 o 
  -3   2   1      296.59      299.36      2.39 o 
  -2   2   1     6087.04     6139.80     25.42 o 
  -1   2   1     1018.95     1094.41      9.44 o 
   0   2   1     9131.98     8731.67     41.50 o 
   1   2   1      730.23      708.88     10.82 o 
   2   2   1      212.26      209.90      2.42 o 
   3   2   1      106.13       88.91      1.26 o 
   4   2   1     2278.25     2245.67     10.28 o 
   5   2   1      468.84      485.90      2.63 o 
   6   2   1       49.42       50.75      1.81 o 
   7   2   1      360.93      335.29      5.16 o 
   8   2   1       70.01       79.96      2.97 o 
   9   2   1       32.93       29.17      3.78 o 
  10   2   1        0.27        6.27     11.17 o 
 -11   3   1        5.84        1.66      3.30 o 
 -10   3   1       48.17       40.54      8.80 o 
  -9   3   1       15.07       23.28      3.60 o 
  -8   3   1      148.96      146.71      3.73 o 
  -7   3   1       81.92       62.78      2.69 o 
  -6   3   1      158.41      187.54      2.13 o 
  -5   3   1       25.52       25.61      1.12 o 
  -4   3   1      223.09      277.18      3.23 o 
  -3   3   1     1000.52      955.53      4.51 o 
  -2   3   1      354.55      341.83      2.85 o 
  -1   3   1      262.19      277.19      5.76 o 
   0   3   1      858.96      917.44      6.40 o 
   1   3   1     6777.30     6624.66     34.58 o 
   2   3   1      416.16      395.86      2.85 o 
   3   3   1      112.72      146.76      1.59 o 
   4   3   1      291.68      383.12      2.62 o 
   5   3   1       40.16       52.73      1.38 o 
   6   3   1       91.97      104.43      2.58 o 
   7   3   1       26.25       38.58      3.76 o 
   8   3   1      335.70      335.50      4.67 o 
   9   3   1       13.67       23.99      2.90 o 
  10   3   1        0.01        8.24      8.26 o 
 -10   4   1        1.98        1.63      2.80 o 
  -9   4   1       12.55       20.67      3.25 o 
  -8   4   1      553.98      546.79      6.22 o 
  -7   4   1      196.36      197.35      3.78 o 
  -6   4   1      611.19      622.99     11.80 o 
  -5   4   1     2487.38     2509.97     18.67 o 
  -4   4   1        6.95        7.98      1.06 o 
  -3   4   1      474.27      513.93      3.83 o 
  -2   4   1       19.95       14.42      0.59 o 
  -1   4   1     3373.89     3347.14     10.02 o 
   0   4   1       59.44       52.45      1.05 o 
   1   4   1     1732.21     1747.71     11.81 o 
   2   4   1     1618.53     1679.89      9.32 o 
   3   4   1     1784.47     1788.18      7.39 o 
   4   4   1        0.11        1.11      1.05 o 
   5   4   1      420.32      439.57      3.41 o 
   6   4   1      298.04      279.57      4.10 o 
   7   4   1        4.67        9.13      2.14 o 
   8   4   1       24.81       29.30      4.74 o 
   9   4   1       66.74       78.81      4.48 o 
  10   4   1       88.86       92.00      6.65 o 
 -10   5   1        9.34        9.14      6.94 o 
  -9   5   1        7.18       10.01      2.83 o 
  -8   5   1      719.63      710.81     12.35 o 
  -7   5   1      304.54      296.85      4.44 o 
  -6   5   1      186.59      184.64      2.78 o 
  -5   5   1      535.52      557.55      4.55 o 
  -4   5   1     1020.05      973.98      5.75 o 
  -3   5   1     2919.59     3077.17     13.87 o 
  -2   5   1        7.57        4.72      0.56 o 
  -1   5   1      682.39      746.00      3.83 o 
   0   5   1      116.74      111.42      1.44 o 
   1   5   1     1136.11     1272.20      7.08 o 
   2   5   1     5650.30     5433.91     27.39 o 
   3   5   1     1292.87     1228.10     13.96 o 
   4   5   1      317.29      321.63      3.16 o 
   5   5   1      325.35      320.88      3.97 o 
   6   5   1      983.30      997.54      9.16 o 
   7   5   1       34.55       28.35      3.29 o 
   8   5   1      132.27      135.54      4.92 o 
   9   5   1       90.49       96.35      5.89 o 
  10   5   1       26.69       36.68      4.90 o 
 -10   6   1        0.00       12.09     12.01 o 
  -9   6   1       34.77       39.41      6.27 o 
  -8   6   1      795.80      826.29      9.25 o 
  -7   6   1      466.42      464.71      4.58 o 
  -6   6   1      339.42      321.37      3.98 o 
  -5   6   1      333.34      322.45      4.03 o 
  -4   6   1      235.16      278.18      2.75 o 
  -3   6   1        0.92        1.07      0.78 o 
  -2   6   1     2088.08     2163.08     15.13 o 
  -1   6   1     4855.04     4686.84     19.88 o 
   0   6   1     5931.36     5935.07     30.03 o 
   1   6   1     1406.24     1387.70      6.04 o 
   2   6   1     1180.41     1251.36      7.02 o 
   3   6   1      725.58      700.56      3.66 o 
   4   6   1      178.18      145.93      6.66 o 
   5   6   1      406.17      391.25      4.46 o 
   6   6   1     1405.16     1398.64      8.61 o 
   7   6   1       72.02       57.79      3.63 o 
   8   6   1      114.54       98.83      7.12 o 
   9   6   1        7.72        9.19      3.32 o 
  10   6   1       44.92       61.86      9.80 o 
 -10   7   1       61.69       82.52      4.25 o 
  -9   7   1       74.70       80.95      7.90 o 
  -8   7   1       89.55      104.85      6.02 o 
  -7   7   1       82.96       84.39      2.58 o 
  -6   7   1       65.36       70.68      3.49 o 
  -5   7   1      160.90      174.92      3.12 o 
  -4   7   1        8.30        9.86      1.00 o 
  -3   7   1     2079.95     2066.07     22.18 o 
  -2   7   1      624.10      614.73      4.66 o 
  -1   7   1     1611.29     1678.77     10.25 o 
   0   7   1       33.11       32.62      1.24 o 
   1   7   1     2649.91     2723.06      7.78 o 
   2   7   1       27.26       22.40      0.89 o 
   3   7   1      256.74      277.62      2.82 o 
   4   7   1        2.15        3.83      1.74 o 
   5   7   1      322.52      315.46      4.32 o 
   6   7   1       71.49       82.17      2.95 o 
   7   7   1      100.33       95.23      4.24 o 
   8   7   1      218.46      210.53      7.24 o 
   9   7   1        1.56       -0.95      4.33 o 
 -10   8   1      157.54      184.91      7.77 o 
  -9   8   1       33.88       47.20      7.26 o 
  -8   8   1        3.03        4.62      2.92 o 
  -7   8   1       47.93       52.65      2.77 o 
  -6   8   1     1313.90     1346.61     10.52 o 
  -5   8   1       93.91       94.39      3.08 o 
  -4   8   1      369.23      380.17      3.75 o 
  -3   8   1       10.38       19.50      1.43 o 
  -2   8   1     1987.66     2030.83      7.19 o 
  -1   8   1       77.26       80.80      1.69 o 
   0   8   1     5556.30     5540.22     20.70 o 
   1   8   1        0.10        7.89      0.76 o 
   2   8   1       66.98       62.08      1.11 o 
   3   8   1       30.07       23.34      1.34 o 
   4   8   1     3208.21     3215.41     34.70 o 
   5   8   1       33.99       41.88      4.14 o 
   6   8   1      220.57      213.95      5.85 o 
   7   8   1       12.19       11.70      3.11 o 
   8   8   1       58.30       58.42      3.84 o 
   9   8   1       17.74       22.48     10.54 o 
  -9   9   1       27.32       34.44      3.55 o 
  -8   9   1        1.86       -1.75      2.46 o 
  -7   9   1      183.67      165.95      4.45 o 
  -6   9   1      224.05      233.58      4.94 o 
  -5   9   1        8.35        3.39      2.13 o 
  -4   9   1        2.74        2.44      1.89 o 
  -3   9   1      312.89      324.97      3.61 o 
  -2   9   1      211.62      219.76      2.93 o 
  -1   9   1      229.29      234.23      2.55 o 
   0   9   1       61.37       53.25      1.52 o 
   1   9   1      431.13      427.97      2.90 o 
   2   9   1       27.70       29.93      1.15 o 
   3   9   1      237.60      229.19      6.62 o 
   4   9   1       52.64       60.83      2.74 o 
   5   9   1      473.83      473.52      6.49 o 
   6   9   1       33.19       36.24      2.71 o 
   7   9   1       57.88       54.19      9.39 o 
   8   9   1       56.16       55.72      3.93 o 
   9   9   1        0.10       -3.37      3.37 o 
  -9  10   1       84.44      101.32     14.70 o 
  -8  10   1      215.43      204.50      5.76 o 
  -7  10   1       86.29       86.03      4.66 o 
  -6  10   1      108.11      106.31      4.27 o 
  -5  10   1       16.67        8.93      2.21 o 
  -4  10   1       17.77       14.86      2.55 o 
  -3  10   1        0.38       -0.02      1.37 o 
  -2  10   1       95.61      107.63      3.33 o 
  -1  10   1     1051.10     1047.04      8.47 o 
   0  10   1     1116.96     1149.36     19.78 o 
   1  10   1      642.62      625.40      7.40 o 
   2  10   1      137.12      160.64      3.65 o 
   3  10   1      213.10      211.75      6.89 o 
   4  10   1       14.48       12.44      4.03 o 
   5  10   1        8.98       14.64      4.08 o 
   6  10   1      354.15      382.64      7.27 o 
   7  10   1       60.33       59.16      6.67 o 
   8  10   1       28.03       23.25      6.31 o 
   9  10   1        4.15       -0.34      7.22 o 
  -9  11   1        1.65        6.28      6.33 o 
  -8  11   1       35.57       35.09      4.36 o 
  -7  11   1      110.72      112.82      6.32 o 
  -6  11   1       16.20       23.83      4.94 o 
  -5  11   1       94.10       79.72      5.46 o 
  -4  11   1       46.46       42.54      4.73 o 
  -3  11   1      876.53      882.18      8.27 o 
  -2  11   1       58.24       58.68      2.97 o 
  -1  11   1        0.28        0.19      2.10 o 
   0  11   1       35.14       41.04      2.75 o 
   1  11   1      341.26      339.71      5.85 o 
   2  11   1      730.53      709.35      8.22 o 
   3  11   1        6.58        0.97      3.64 o 
   4  11   1       36.62       39.38      4.71 o 
   5  11   1      220.12      234.06      7.87 o 
   6  11   1       37.45       50.77      5.54 o 
   7  11   1       40.97       39.39      4.03 o 
   8  11   1        0.90       10.32      7.06 o 
  -8  12   1       10.97       12.08      3.90 o 
  -7  12   1       16.34       13.26      4.91 o 
  -6  12   1       30.31       29.51      4.99 o 
  -5  12   1        0.94        2.56      3.91 o 
  -4  12   1      120.03      104.67      6.24 o 
  -3  12   1        0.03        2.91      2.61 o 
  -2  12   1      796.67      743.01      8.50 o 
  -1  12   1      100.95      107.55      3.81 o 
   0  12   1      698.41      656.96      7.54 o 
   1  12   1       33.09       42.65      5.31 o 
   2  12   1      130.56      145.85      4.16 o 
   3  12   1       47.42       53.20      5.05 o 
   4  12   1       72.16       65.80      5.64 o 
   5  12   1       16.33       24.60      5.03 o 
   6  12   1        0.09        4.98      4.72 o 
   7  12   1       13.87       15.83      7.17 o 
   8  12   1        8.25       14.58      5.96 o 
  -8  13   1        0.00       -5.40      5.40 o 
  -7  13   1       13.94       11.20      5.11 o 
  -6  13   1       28.36       25.49      4.96 o 
  -5  13   1       31.81       40.76      5.23 o 
  -4  13   1      131.29      129.35      6.43 o 
  -3  13   1      128.09      108.10      3.83 o 
  -2  13   1       24.35       27.83      2.85 o 
  -1  13   1        6.40        4.38      2.62 o 
   0  13   1        2.95        0.36      2.39 o 
   1  13   1        1.59       -0.02      2.34 o 
   2  13   1       77.99       75.29      4.17 o 
   3  13   1       70.83       64.12      5.35 o 
   4  13   1        0.77        0.49      4.24 o 
   5  13   1        5.45        6.57      4.91 o 
   6  13   1        0.01        5.44      5.14 o 
   7  13   1        0.09       -3.93      3.93 o 
  -7  14   1        7.93        5.65      4.37 o 
  -6  14   1       19.52        7.73      5.10 o 
  -5  14   1      276.22      294.42      9.84 o 
  -4  14   1       46.63       46.11      5.37 o 
  -3  14   1        1.53        2.74      4.41 o 
  -2  14   1        8.81        4.98      2.26 o 
  -1  14   1       84.52       74.89      3.77 o 
   0  14   1       31.89       33.56      3.07 o 
   1  14   1       44.09       41.42      3.18 o 
   2  14   1      111.58      134.99      6.77 o 
   3  14   1      109.28      125.97      6.53 o 
   4  14   1        0.75        0.92      3.92 o 
   5  14   1       45.23       40.44      5.89 o 
   6  14   1      103.41      105.19      7.45 o 
   7  14   1       61.78       49.30      5.24 o 
  -7  15   1        1.75       -5.30      5.66 o 
  -6  15   1        3.52       -0.87      5.44 o 
  -5  15   1       16.89       20.23      5.55 o 
  -4  15   1      211.56      212.46      8.55 o 
  -3  15   1        0.02       -4.83      4.83 o 
  -2  15   1       89.51       93.90      6.84 o 
  -1  15   1        1.91       -2.19      4.18 o 
   0  15   1      375.81      379.66      6.90 o 
   1  15   1        7.37        8.69      5.89 o 
   2  15   1      138.87      144.13      7.11 o 
   3  15   1       61.41       70.00      6.35 o 
   4  15   1        7.86        7.68      4.98 o 
   5  15   1      122.45      143.47      8.37 o 
   6  15   1      144.09      144.76      8.65 o 
  -6  16   1       90.14       85.27      7.00 o 
  -5  16   1       67.44       54.99      6.23 o 
  -4  16   1       56.24       49.65      5.88 o 
  -3  16   1       41.86       40.85      5.81 o 
  -2  16   1      101.41       95.36      4.02 o 
  -1  16   1      125.23      125.94      4.94 o 
   0  16   1      171.24      173.44      5.47 o 
   1  16   1        2.21        3.40      5.50 o 
   2  16   1       28.31       14.82      5.40 o 
   3  16   1       15.74       11.59      5.49 o 
   4  16   1       42.46       24.52      5.94 o 
   5  16   1       39.04       27.32      5.85 o 
  -5  17   1       15.97       15.66      5.62 o 
  -4  17   1       89.54       91.09      6.97 o 
  -3  17   1      502.19      532.93     13.11 o 
  -2  17   1        1.01        1.33      2.34 o 
  -1  17   1       14.37       19.73      3.47 o 
   0  17   1        4.27       14.47      7.32 o 
   1  17   1      295.77      306.03      6.88 o 
   3  17   1       82.96       64.47      6.26 o 
   4  17   1        8.76        6.83      5.11 o 
  -3  18   1       88.71      109.80      7.23 o 
  -2  18   1      338.85      365.79     11.32 o 
  -1  18   1       83.47       89.28      4.56 o 
   0  18   1      430.57      431.77     14.09 o 
   1  18   1       16.40       13.26      6.22 o 
   2  18   1        3.24        2.06      4.80 o 
   3  18   1        2.30       -6.19      6.19 o 
  -1  19   1        2.17       -2.60      9.57 o 
   0  19   1        0.01       -1.06      3.23 o 
 -11   0   2       18.78        6.86      4.68 o 
 -10   0   2       34.07       32.40      4.85 o 
  -9   0   2      308.23      298.77      8.50 o 
  -8   0   2      502.06      460.16      9.84 o 
  -7   0   2      855.70      829.94     11.35 o 
  -6   0   2     2025.60     2031.74      9.24 o 
  -5   0   2      128.12      125.88      3.68 o 
  -4   0   2     1629.89     1629.13     16.54 o 
  -3   0   2     2273.67     2373.87     23.49 o 
  -2   0   2    75119.61    60146.93    266.33 o 
  -1   0   2     2834.92     2857.31      9.85 o 
   0   0   2    18960.21    16376.18     97.89 o 
   1   0   2     1918.21     2077.05     11.02 o 
   2   0   2     7039.51     6491.19     22.90 o 
   3   0   2        4.13        4.60      0.88 o 
   4   0   2     7391.49     7659.39     40.46 o 
   5   0   2      952.83      859.83      6.39 o 
   6   0   2      231.57      226.23      4.98 o 
   7   0   2      588.28      599.16      8.02 o 
   8   0   2       27.99       22.96      7.90 o 
   9   0   2       49.57       57.73     20.38 o 
 -10   1   2       14.38       14.02      3.23 o 
  -9   1   2      291.77      296.81      5.99 o 
  -8   1   2      144.88      144.43      4.48 o 
  -7   1   2        3.90        4.16      2.62 o 
  -6   1   2      109.53      105.01      1.86 o 
  -5   1   2      894.46      820.79      4.38 o 
  -4   1   2      452.09      447.73      2.46 o 
  -3   1   2     1512.75     1515.21     16.73 o 
  -2   1   2      147.09      184.76      3.46 o 
  -1   1   2     1019.31      953.50      5.11 o 
   0   1   2     2408.07     2487.08      7.09 o 
   1   1   2      868.12      877.03      3.98 o 
   2   1   2       10.08        4.48      1.01 o 
   3   1   2       48.56       47.41      1.59 o 
   4   1   2      596.69      725.30      4.34 o 
   5   1   2      698.49      753.52      7.18 o 
   6   1   2       99.02      116.90      2.86 o 
   7   1   2        8.45        9.76      2.25 o 
   8   1   2      102.21       90.01      4.20 o 
   9   1   2       20.22       31.92      3.68 o 
  10   1   2        2.34       29.56      5.23 o 
 -11   2   2      109.40      111.44      5.53 o 
 -10   2   2        0.37       -1.57      4.64 o 
  -9   2   2        2.00       -1.65      2.81 o 
  -8   2   2      233.50      213.41      7.66 o 
  -7   2   2     1755.05     1694.15     20.10 o 
  -6   2   2      776.91      808.91      5.08 o 
  -5   2   2      218.99      196.89      1.45 o 
  -4   2   2       66.89       53.78      1.43 o 
  -3   2   2     1955.62     1992.93     18.70 o 
  -2   2   2      818.89      840.56      3.64 o 
  -1   2   2     1533.81     1607.14     12.33 o 
   0   2   2    15256.23    13590.50    100.68 o 
   1   2   2      240.87      213.71      2.31 o 
   2   2   2       24.93       32.26      1.19 o 
   3   2   2      209.02      194.69      2.32 o 
   4   2   2      422.94      438.38      4.66 o 
   5   2   2        2.99        5.61      1.48 o 
   6   2   2        6.27        4.50      1.84 o 
   7   2   2       71.92       87.39      3.23 o 
   8   2   2       19.35       19.40      3.17 o 
   9   2   2       26.10       35.25      9.12 o 
  10   2   2       26.54       65.00      6.10 o 
 -11   3   2       64.72       63.20      4.48 o 
 -10   3   2       42.59       42.55      5.07 o 
  -9   3   2        1.40       -2.70      2.70 o 
  -8   3   2      778.52      771.99      9.37 o 
  -7   3   2      495.58      495.26      6.83 o 
  -6   3   2       15.43       13.16      1.44 o 
  -5   3   2      154.64      204.40      1.94 o 
  -4   3   2     1775.12     1747.66      8.27 o 
  -3   3   2     4306.34     4592.12     14.11 o 
  -2   3   2       50.26       73.37      2.26 o 
  -1   3   2      109.00      118.80      2.30 o 
   0   3   2    14829.73    13523.29     83.26 o 
   1   3   2      246.94      206.28      2.08 o 
   2   3   2      809.47      724.94      6.77 o 
   3   3   2      172.60      144.51      2.11 o 
   4   3   2     1032.88     1057.50      9.79 o 
   5   3   2      142.59      143.33      3.23 o 
   6   3   2      465.23      476.30      5.64 o 
   7   3   2      254.62      259.93      4.81 o 
   8   3   2      123.51      124.18      6.61 o 
   9   3   2      107.24      127.93      7.87 o 
  10   3   2        5.23       40.22     23.86 o 
 -11   4   2       24.08       31.07      3.66 o 
 -10   4   2      104.46       94.68      4.33 o 
  -9   4   2        5.65       -0.94      2.79 o 
  -8   4   2      295.41      279.68      5.76 o 
  -7   4   2      771.76      778.58      5.39 o 
  -6   4   2       11.06       13.47      1.78 o 
  -5   4   2       27.98       14.97      1.60 o 
  -4   4   2       24.50       36.06      1.93 o 
  -3   4   2     3263.99     3451.46      9.96 o 
  -2   4   2      837.65      894.80     14.07 o 
  -1   4   2     5305.10     5220.45     10.04 o 
   0   4   2     3115.28     3133.37     47.64 o 
   1   4   2       45.61       51.46      1.54 o 
   2   4   2      504.72      505.16      6.57 o 
   3   4   2      349.68      337.07      2.99 o 
   4   4   2       22.20       14.63      1.27 o 
   5   4   2       21.62       20.32      1.60 o 
   6   4   2      148.38      133.94      4.66 o 
   7   4   2       74.86       60.73      3.31 o 
   8   4   2       51.97       44.66      3.11 o 
   9   4   2       18.34       30.83      4.21 o 
  10   4   2       29.56       61.67     24.15 o 
 -11   5   2        1.09        1.96      3.06 o 
 -10   5   2        0.04        0.41      4.24 o 
  -9   5   2       15.94       14.24      2.64 o 
  -8   5   2      157.24      154.34      3.85 o 
  -7   5   2       12.66       12.25      1.75 o 
  -6   5   2        0.27        1.04      1.55 o 
  -5   5   2       46.67       36.11      2.16 o 
  -4   5   2      184.87      206.15      2.30 o 
  -3   5   2       66.80       81.43      1.58 o 
  -2   5   2      157.95      166.94      1.68 o 
  -1   5   2       54.41       55.02      1.82 o 
   0   5   2     1720.00     1719.29      6.79 o 
   1   5   2       82.04       91.57      1.43 o 
   2   5   2      413.34      487.40      4.60 o 
   3   5   2       57.03       60.98      1.26 o 
   4   5   2        0.85        0.78      1.44 o 
   5   5   2      323.46      331.85      4.19 o 
   6   5   2      142.28      116.58      4.18 o 
   7   5   2      136.20      138.86      4.95 o 
   8   5   2        7.93        8.36      3.34 o 
   9   5   2        7.42       15.58      3.70 o 
 -10   6   2      104.26      110.00      5.43 o 
  -9   6   2        2.80       -1.88      4.74 o 
  -8   6   2        8.74       11.33      2.79 o 
  -7   6   2        0.08       -1.46      1.72 o 
  -6   6   2      477.09      454.49      4.60 o 
  -5   6   2      209.70      212.52      3.04 o 
  -4   6   2      115.29      126.19      2.23 o 
  -3   6   2       18.38       26.02      0.91 o 
  -2   6   2     1189.78     1202.05     17.82 o 
  -1   6   2      607.14      580.81      6.55 o 
   0   6   2       11.66       11.06      0.92 o 
   1   6   2       52.58       72.30      1.13 o 
   2   6   2     3511.98     3586.73     12.77 o 
   3   6   2      210.15      226.08      3.46 o 
   4   6   2      648.31      638.89      5.32 o 
   5   6   2      293.94      287.19      4.08 o 
   6   6   2      590.05      573.78      8.93 o 
   7   6   2      193.46      201.77      5.44 o 
   8   6   2        8.18        7.22      3.38 o 
   9   6   2       25.95       27.59      3.92 o 
 -10   7   2       22.27       21.53      4.64 o 
  -9   7   2       21.81       12.60      3.75 o 
  -8   7   2       40.71       49.18      2.86 o 
  -7   7   2       15.96       14.75      1.99 o 
  -6   7   2        6.33        8.84      1.75 o 
  -5   7   2       37.23       28.75      1.70 o 
  -4   7   2      182.18      171.76      2.27 o 
  -3   7   2      666.96      650.23      5.98 o 
  -2   7   2        3.83        3.95      0.98 o 
  -1   7   2     1138.27     1250.83     11.64 o 
   0   7   2      415.45      392.79      3.39 o 
   1   7   2     1698.12     1840.62     11.83 o 
   2   7   2      533.93      547.44      3.43 o 
   3   7   2      649.57      666.08      5.81 o 
   4   7   2      214.34      211.21      3.50 o 
   5   7   2     1117.19     1083.00     12.31 o 
   6   7   2      259.88      255.85      9.54 o 
   7   7   2       13.13       14.70      4.37 o 
   8   7   2       40.36       52.51      3.94 o 
   9   7   2       37.22       40.41      5.64 o 
 -10   8   2        0.18        3.71      3.05 o 
  -9   8   2       36.53       25.86      4.03 o 
  -8   8   2       42.75       45.39      4.95 o 
  -7   8   2       22.92       26.18      2.76 o 
  -6   8   2      172.52      166.61      4.27 o 
  -5   8   2        8.47        4.12      2.05 o 
  -4   8   2        7.11        5.61      1.37 o 
  -3   8   2      130.69      129.82      2.92 o 
  -2   8   2      733.50      764.83      4.23 o 
  -1   8   2      155.34      151.79      2.60 o 
   0   8   2      488.68      503.06      3.14 o 
   1   8   2        2.48        7.16      1.09 o 
   2   8   2      104.76      101.93      1.91 o 
   3   8   2      426.45      437.54      7.99 o 
   4   8   2      519.28      484.81      5.74 o 
   5   8   2      582.43      547.55     10.88 o 
   6   8   2      256.51      260.90      4.50 o 
   7   8   2       86.45       78.59      4.24 o 
   8   8   2        5.14        3.45      3.45 o 
   9   8   2       18.43       16.33      6.26 o 
 -10   9   2       27.98       28.32      3.72 o 
  -9   9   2       44.42       30.57      3.64 o 
  -8   9   2       28.52       28.73      3.11 o 
  -7   9   2        6.00        7.85      2.41 o 
  -6   9   2        0.02        3.62      2.65 o 
  -5   9   2      394.77      374.52      5.61 o 
  -4   9   2       83.81       92.70      2.37 o 
  -3   9   2     1382.12     1434.85     17.66 o 
  -2   9   2      247.21      237.25      3.79 o 
  -1   9   2      686.27      715.43      8.83 o 
   0   9   2       40.17       36.60      1.43 o 
   1   9   2      515.73      480.43      3.80 o 
   2   9   2       10.84        9.90      1.82 o 
   3   9   2      104.07      101.98      5.21 o 
   4   9   2        3.45        0.15      3.52 o 
   5   9   2      152.53      136.08      5.77 o 
   6   9   2      223.40      213.81      5.83 o 
   7   9   2       84.25       76.30      6.76 o 
   8   9   2       35.71       32.62      7.26 o 
  -9  10   2       55.38       45.94     13.74 o 
  -8  10   2       46.91       45.88      3.28 o 
  -7  10   2       15.44        8.65      2.58 o 
  -6  10   2     1500.74     1478.89     19.20 o 
  -5  10   2        9.40       13.37      2.47 o 
  -4  10   2      341.54      369.37      7.10 o 
  -3  10   2      273.55      276.41      3.66 o 
  -2  10   2     2667.90     2662.60     13.48 o 
  -1  10   2       65.63       76.90      1.90 o 
   0  10   2      382.90      383.32      3.98 o 
   1  10   2       77.16       91.93      1.90 o 
   2  10   2      506.83      463.74      6.59 o 
   3  10   2        9.92        8.86      3.54 o 
   4  10   2      232.04      211.81      7.12 o 
   5  10   2      182.94      203.44      5.68 o 
   6  10   2        0.50       -1.94      3.44 o 
   7  10   2       43.01       52.67      7.52 o 
   8  10   2       37.89       30.61      6.50 o 
  -9  11   2       38.82       30.02      4.90 o 
  -8  11   2       14.26       20.47      3.30 o 
  -7  11   2        5.33        2.94      2.37 o 
  -6  11   2       11.67        6.30      2.54 o 
  -5  11   2     1044.72     1067.83     15.02 o 
  -4  11   2      165.31      161.51      6.54 o 
  -3  11   2       98.23       96.15      3.43 o 
  -2  11   2      313.53      329.68      5.48 o 
  -1  11   2      244.47      240.93      4.85 o 
   0  11   2       10.32       12.85      2.32 o 
   1  11   2      894.56      857.50     12.03 o 
   2  11   2      681.89      684.24     13.85 o 
   3  11   2      128.57      136.33      6.33 o 
   4  11   2        8.14        5.66      4.00 o 
   5  11   2       18.11       10.99      4.09 o 
   6  11   2      157.59      148.00      5.23 o 
   7  11   2      132.33      128.56      8.93 o 
   8  11   2       15.26       11.77      7.45 o 
  -8  12   2      199.03      195.73      8.51 o 
  -7  12   2      182.64      194.78      8.39 o 
  -6  12   2      154.91      153.82      7.51 o 
  -5  12   2       16.53       14.46      4.75 o 
  -4  12   2      307.20      322.32      9.00 o 
  -3  12   2      282.56      284.15      5.40 o 
  -2  12   2      311.03      323.94      6.25 o 
  -1  12   2     1116.01     1136.94      9.94 o 
   0  12   2      819.55      799.09      9.41 o 
   1  12   2      614.73      587.30     11.37 o 
   2  12   2      115.20      116.88      6.16 o 
   3  12   2      506.07      489.80     10.62 o 
   4  12   2      160.57      158.37      7.02 o 
   5  12   2      397.06      373.38     10.31 o 
   6  12   2      249.28      249.05     10.17 o 
   7  12   2        9.82       14.66      7.48 o 
  -8  13   2       85.19       98.24      6.88 o 
  -7  13   2       74.87       82.39      6.48 o 
  -6  13   2       84.75       85.63      6.77 o 
  -5  13   2       19.57       18.34      5.09 o 
  -4  13   2       83.33       78.03      5.60 o 
  -3  13   2      276.59      259.09      5.41 o 
  -2  13   2      272.31      275.26      5.56 o 
  -1  13   2       22.13       17.34      2.69 o 
   0  13   2      390.08      389.38      6.33 o 
   1  13   2      325.04      318.16      5.88 o 
   2  13   2      275.17      269.33      8.62 o 
   3  13   2       13.16       21.98      4.86 o 
   4  13   2       66.58       59.18      6.10 o 
   5  13   2       32.80       30.09      5.39 o 
   6  13   2      145.83      132.37      5.66 o 
   7  13   2      117.49      141.83     10.37 o 
  -7  14   2      106.74      129.49      7.40 o 
  -6  14   2       35.61       41.01      6.01 o 
  -5  14   2      100.39      110.22      6.81 o 
  -4  14   2       18.97       16.22      5.12 o 
  -3  14   2        4.78        8.89      2.66 o 
  -2  14   2      162.77      179.51      4.82 o 
  -1  14   2      365.38      368.14      6.46 o 
   0  14   2        8.07       14.83      2.91 o 
   1  14   2       42.61       37.96      4.57 o 
   2  14   2       24.85       22.61      5.01 o 
   3  14   2       78.98       74.35      6.34 o 
   4  14   2       70.21       72.84      6.77 o 
   5  14   2       82.65       80.90      6.40 o 
   6  14   2       96.87      115.33      5.72 o 
  -7  15   2        4.30        6.49      4.91 o 
  -6  15   2       39.17       53.49      6.63 o 
  -5  15   2      173.48      189.37      8.40 o 
  -4  15   2       34.51       45.54      5.75 o 
  -3  15   2       49.94       62.22      3.62 o 
  -2  15   2       23.07       29.62      3.24 o 
  -1  15   2       16.65       15.27      3.28 o 
   0  15   2        9.99        8.26      2.71 o 
   1  15   2      120.30      129.11      6.63 o 
   2  15   2      380.14      381.22     10.96 o 
   3  15   2       19.09       13.81      5.58 o 
   4  15   2       24.22       19.95      5.64 o 
   5  15   2       81.14       78.63      6.84 o 
   6  15   2       43.94       43.71      7.06 o 
  -6  16   2      156.07      152.82      8.79 o 
  -5  16   2       24.69       30.92      5.41 o 
  -4  16   2        0.19        7.97      5.36 o 
  -3  16   2       10.63        8.35      4.86 o 
  -2  16   2      363.89      393.65      8.55 o 
  -1  16   2        0.43       -1.55      2.43 o 
   0  16   2      116.00      106.77      4.36 o 
   1  16   2      154.45      159.11      8.10 o 
   2  16   2      176.03      165.03      8.26 o 
   3  16   2       21.55       16.96      5.75 o 
   4  16   2       98.37       87.22      7.62 o 
   5  16   2       31.38       30.69      6.61 o 
  -5  17   2        0.21       -4.86      4.91 o 
  -4  17   2       17.82       12.28      5.68 o 
  -3  17   2       30.77       27.39      4.96 o 
  -2  17   2       28.23       40.50      8.08 o 
  -1  17   2        9.42        4.74      2.98 o 
   0  17   2        8.77       -1.75      7.58 o 
   1  17   2        0.04        7.77      4.87 o 
   2  17   2        0.37        0.33      5.51 o 
   3  17   2       38.75       30.28      5.90 o 
   4  17   2        0.84        3.06      5.90 o 
  -3  18   2        0.85       -0.27      4.71 o 
  -2  18   2       11.39       27.69     12.65 o 
  -1  18   2       20.34       19.61      3.81 o 
   0  18   2        0.85       11.96      5.46 o 
   1  18   2       36.31       20.87      3.98 o 
   2  18   2        2.18        1.41      5.12 o 
 -11   1   3        0.18        2.42      3.11 o 
 -10   1   3        0.22       -2.69      5.22 o 
  -9   1   3      184.16      177.61      5.61 o 
  -8   1   3       30.66       30.53      3.35 o 
  -7   1   3       24.96       27.61      2.94 o 
  -6   1   3        9.95       14.31      1.10 o 
  -5   1   3     2694.14     2719.52      6.91 o 
  -4   1   3      240.89      250.71      2.78 o 
  -3   1   3     1857.53     1845.82     11.75 o 
  -2   1   3       33.18       21.79      1.26 o 
  -1   1   3     4509.01     4570.29     11.84 o 
   0   1   3     4612.20     4623.74     11.65 o 
   1   1   3     3717.41     3791.22     23.75 o 
   2   1   3     3960.45     3960.94     19.74 o 
   3   1   3       11.30       21.40      1.40 o 
   4   1   3      438.69      423.84      3.98 o 
   5   1   3      105.89      109.19      6.20 o 
   6   1   3       95.99       99.76      6.54 o 
   7   1   3      242.11      218.53      7.18 o 
   8   1   3        1.69        3.14      3.62 o 
   9   1   3       14.49       16.16     10.29 o 
 -11   2   3       18.46       16.23      7.01 o 
 -10   2   3        9.03       10.54      2.94 o 
  -9   2   3       14.34       10.66      2.85 o 
  -8   2   3      905.79      860.57      8.85 o 
  -7   2   3      120.86      107.35      2.79 o 
  -6   2   3     1883.89     1852.57      8.80 o 
  -5   2   3        7.54        9.17      1.45 o 
  -4   2   3      234.75      239.23      4.26 o 
  -3   2   3      908.78      863.73      4.76 o 
  -2   2   3     6103.61     6249.30     16.82 o 
  -1   2   3     2094.39     2174.96      8.88 o 
   0   2   3      237.51      291.20      4.56 o 
   1   2   3        7.57       13.54      1.60 o 
   2   2   3     3606.73     3792.30     20.96 o 
   3   2   3      244.14      276.77      3.99 o 
   4   2   3      368.66      399.27      4.90 o 
   5   2   3      177.89      171.83      4.10 o 
   6   2   3      204.53      224.16      4.49 o 
   7   2   3       43.00       41.49      3.44 o 
   8   2   3        9.45       17.37      4.07 o 
   9   2   3       29.47       37.27      4.65 o 
 -11   3   3       10.25        1.51     10.30 o 
 -10   3   3       26.39       23.48      6.24 o 
  -9   3   3        5.35        7.54      2.76 o 
  -8   3   3       13.25       12.88      3.08 o 
  -7   3   3       16.25       10.35      2.84 o 
  -6   3   3       61.80       69.84      2.91 o 
  -5   3   3      482.15      503.62      8.77 o 
  -4   3   3      156.20      181.58      2.69 o 
  -3   3   3        3.62        5.87      1.11 o 
  -2   3   3      128.10      137.42      1.85 o 
  -1   3   3     7511.10     7357.01     10.16 o 
   0   3   3       54.31       45.88      1.52 o 
   1   3   3      750.89      767.68      5.72 o 
   2   3   3      170.25      187.72      2.80 o 
   3   3   3      468.60      553.59      7.97 o 
   4   3   3        2.76        0.69      1.21 o 
   5   3   3      407.72      427.14      5.25 o 
   6   3   3      397.79      412.45      6.30 o 
   7   3   3       65.51       71.29      6.28 o 
   8   3   3       37.11       39.96      5.39 o 
   9   3   3        2.37       -0.36      4.27 o 
 -11   4   3       21.46       14.17      4.13 o 
 -10   4   3       57.01       40.41      6.01 o 
  -9   4   3        4.35        6.42      2.55 o 
  -8   4   3      631.40      625.35     19.52 o 
  -7   4   3      643.12      661.45     10.42 o 
  -6   4   3      166.95      186.79      3.89 o 
  -5   4   3       10.50        9.08      1.78 o 
  -4   4   3      307.17      349.37      2.72 o 
  -3   4   3     1575.52     1506.33      5.89 o 
  -2   4   3     1297.87     1324.95      8.02 o 
  -1   4   3     2488.66     2435.28      6.76 o 
   0   4   3     8492.25     8430.97     42.80 o 
   1   4   3       98.80      105.74      5.49 o 
   2   4   3      944.91      943.91      7.06 o 
   3   4   3      468.92      478.42      5.87 o 
   4   4   3      874.39      871.91      5.41 o 
   5   4   3       15.80       15.07      2.41 o 
   6   4   3      366.57      354.32      7.70 o 
   7   4   3       41.53       61.58      5.88 o 
   8   4   3       42.69       54.00      3.97 o 
   9   4   3        5.76       12.80      7.02 o 
 -11   5   3       37.09       42.67      3.55 o 
 -10   5   3      227.18      215.67      5.69 o 
  -9   5   3       18.81       18.88      6.78 o 
  -8   5   3      343.54      335.87      8.97 o 
  -7   5   3      340.50      328.06      7.72 o 
  -6   5   3      536.28      512.96      5.91 o 
  -5   5   3        7.36        4.36      1.67 o 
  -4   5   3       71.81       55.30      3.52 o 
  -3   5   3      353.47      394.44      3.62 o 
  -2   5   3        1.35        2.56      0.80 o 
  -1   5   3     2029.39     2147.03     17.32 o 
   0   5   3      213.39      191.33      2.37 o 
   1   5   3      321.80      356.40      5.95 o 
   2   5   3      866.78      890.05      5.16 o 
   3   5   3      155.36      173.78      3.88 o 
   4   5   3     1655.16     1651.30      8.47 o 
   5   5   3       48.02       54.74      3.51 o 
   6   5   3      556.58      586.62      9.38 o 
   7   5   3      168.15      176.50      5.31 o 
   8   5   3        0.84        9.35      8.40 o 
   9   5   3       21.94       56.21      4.72 o 
 -10   6   3       53.29       44.27      3.43 o 
  -9   6   3      167.13      163.62      4.69 o 
  -8   6   3      406.53      385.48      5.06 o 
  -7   6   3      363.51      354.68      4.52 o 
  -6   6   3        7.26        8.15      2.81 o 
  -5   6   3        4.71        5.10      1.72 o 
  -4   6   3      508.08      547.49      9.58 o 
  -3   6   3     1708.35     1643.38      9.25 o 
  -2   6   3     1580.16     1573.45     14.10 o 
  -1   6   3     2292.36     2254.45     11.16 o 
   0   6   3     2542.08     2695.58      8.63 o 
   1   6   3      265.01      243.50      5.66 o 
   2   6   3       70.20      106.49      2.52 o 
   3   6   3      531.38      534.60     12.23 o 
   4   6   3     1666.26     1690.03     19.00 o 
   5   6   3       48.99       54.47      3.66 o 
   6   6   3      329.59      321.71     10.24 o 
   7   6   3       22.26       34.74      4.28 o 
   8   6   3       38.09       61.85     12.11 o 
   9   6   3       10.92       48.21     18.74 o 
 -10   7   3       62.67       61.43      5.01 o 
  -9   7   3       55.52       75.08      5.85 o 
  -8   7   3        0.62       -2.61      2.61 o 
  -7   7   3        1.55        1.92      2.83 o 
  -6   7   3       12.38       10.59      4.48 o 
  -5   7   3     1009.72     1007.07     11.55 o 
  -4   7   3       63.59       69.82      3.82 o 
  -3   7   3      934.19      963.86     12.38 o 
  -2   7   3      106.63      125.08      2.38 o 
  -1   7   3     1993.64     2046.95     24.11 o 
   0   7   3      439.63      456.45      3.88 o 
   1   7   3      352.82      338.66      7.56 o 
   2   7   3      568.59      553.32      5.15 o 
   3   7   3        5.96       10.06      2.41 o 
   4   7   3        1.91        3.99      1.89 o 
   5   7   3      154.84      153.95      3.97 o 
   6   7   3      435.56      453.69      7.30 o 
   7   7   3        9.20       22.48      7.58 o 
   8   7   3       51.22       78.10     22.42 o 
   9   7   3        4.33       41.87     21.27 o 
 -10   8   3       67.27       66.55      5.05 o 
  -9   8   3      103.10      117.82      6.32 o 
  -8   8   3      580.20      588.84     12.55 o 
  -7   8   3      216.43      202.86      4.82 o 
  -6   8   3     1341.29     1329.90     10.45 o 
  -5   8   3       78.95       78.63      3.21 o 
  -4   8   3      121.70      126.13      3.10 o 
  -3   8   3      114.84      123.55      2.37 o 
  -2   8   3     1124.13     1128.83      7.74 o 
  -1   8   3        0.81        5.71      1.06 o 
   0   8   3      343.19      338.74      3.55 o 
   1   8   3      633.67      569.81      4.37 o 
   2   8   3     1637.18     1597.49     24.53 o 
   3   8   3      452.44      480.72     26.94 o 
   4   8   3      752.91      768.83      8.36 o 
   5   8   3        8.82       13.85      2.15 o 
   6   8   3      104.07      112.64      4.65 o 
   7   8   3        9.68       31.45      3.82 o 
   8   8   3       11.86       40.08     12.28 o 
 -10   9   3        5.88       -2.99      2.99 o 
  -9   9   3       61.56       64.84      5.26 o 
  -8   9   3        0.28        0.10      3.58 o 
  -7   9   3        3.68        3.59      3.62 o 
  -6   9   3       90.56       88.52      3.91 o 
  -5   9   3      161.76      152.67      8.48 o 
  -4   9   3      167.98      161.77      3.33 o 
  -3   9   3       15.13       15.00      1.78 o 
  -2   9   3       23.96       30.26      1.55 o 
  -1   9   3      175.92      156.81      2.44 o 
   0   9   3        9.48        7.33      1.25 o 
   1   9   3      500.12      479.75      6.24 o 
   2   9   3      688.23      724.53     10.94 o 
   3   9   3      335.59      320.85      7.99 o 
   4   9   3      103.93      106.39      4.42 o 
   5   9   3      146.56      134.57      5.37 o 
   6   9   3      289.38      291.43     10.41 o 
   7   9   3       13.34        6.19      6.83 o 
   8   9   3        6.50       12.20      7.32 o 
  -9  10   3       55.07       82.16      5.34 o 
  -8  10   3       55.69       52.87     10.42 o 
  -7  10   3      191.63      193.22      5.14 o 
  -6  10   3        0.87        0.43      5.41 o 
  -5  10   3        0.92        3.59      2.60 o 
  -4  10   3       73.26       70.68      3.40 o 
  -3  10   3      651.42      657.86      5.62 o 
  -2  10   3      168.04      177.64      2.70 o 
  -1  10   3     1960.13     1956.63      9.14 o 
   0  10   3      504.31      524.06      4.90 o 
   1  10   3        0.44        0.09      1.21 o 
   2  10   3      118.51      117.31      5.59 o 
   3  10   3       47.99       50.64      4.52 o 
   4  10   3      200.43      199.81      5.49 o 
   5  10   3      159.14      147.47      5.07 o 
   6  10   3      109.03      102.91      8.37 o 
   7  10   3        1.00       -6.80      6.80 o 
   8  10   3        8.56       15.79      6.71 o 
  -9  11   3       25.41       49.04      4.72 o 
  -8  11   3       74.51       72.52      3.90 o 
  -7  11   3        1.12        9.47      2.71 o 
  -6  11   3      173.94      181.19      4.92 o 
  -5  11   3      403.17      435.59      6.59 o 
  -4  11   3      299.78      295.39      4.29 o 
  -3  11   3      117.21      113.85      3.97 o 
  -2  11   3       97.22       98.05      4.10 o 
  -1  11   3     1006.37      994.63      9.03 o 
   0  11   3      225.75      209.85     10.91 o 
   1  11   3      168.43      159.46      5.72 o 
   2  11   3       58.81       58.44      4.82 o 
   3  11   3      127.99      137.62      6.18 o 
   4  11   3      142.36      153.34      6.79 o 
   5  11   3       18.23        9.73      3.64 o 
   6  11   3       30.97       29.25      3.43 o 
   7  11   3       33.00       28.77      6.80 o 
  -8  12   3       16.59       19.58      4.93 o 
  -7  12   3       27.01       23.08      4.63 o 
  -6  12   3      130.00      119.81      6.97 o 
  -5  12   3       38.43       31.23      4.46 o 
  -4  12   3       75.90       77.22      3.49 o 
  -3  12   3       79.87       82.93      3.51 o 
  -2  12   3      925.18      910.61      9.14 o 
  -1  12   3        2.69        4.41      2.51 o 
   0  12   3       91.35      106.91      3.81 o 
   1  12   3       10.61        9.80      3.34 o 
   2  12   3      254.63      219.68      7.47 o 
   3  12   3      234.18      248.64      8.27 o 
   4  12   3        3.34        8.78      4.47 o 
   5  12   3       46.60       42.74      4.99 o 
   6  12   3        0.08       -3.43     10.10 o 
   7  12   3        1.45       -0.64      6.80 o 
  -8  13   3        7.33        0.44      4.85 o 
  -7  13   3       20.44       20.61      5.27 o 
  -6  13   3        0.24       -4.93      4.93 o 
  -5  13   3      157.82      146.06      7.51 o 
  -4  13   3       40.40       44.97      5.24 o 
  -3  13   3       84.81       80.72      3.66 o 
  -2  13   3        4.14        6.14      2.57 o 
  -1  13   3        3.70        5.58      2.51 o 
   0  13   3      143.04      135.62      4.23 o 
   1  13   3        9.65        2.56      5.73 o 
   2  13   3       44.69       33.13      4.41 o 
   3  13   3        3.28        3.88      4.22 o 
   4  13   3        0.42        1.52      4.54 o 
   5  13   3       65.21       74.29      4.41 o 
   6  13   3        1.48       -7.55      7.55 o 
  -7  14   3       67.22       66.50      6.69 o 
  -6  14   3      123.68      115.19      7.11 o 
  -5  14   3        8.86        9.20      4.53 o 
  -4  14   3       14.35       12.18      5.01 o 
  -3  14   3      344.71      346.00     11.12 o 
  -2  14   3       14.71       13.60      5.13 o 
  -1  14   3       26.79       27.08      2.97 o 
   0  14   3        1.13        4.92      2.35 o 
   1  14   3      255.19      275.44      8.45 o 
   2  14   3       57.10       66.25      5.32 o 
   3  14   3       78.37       73.97      5.62 o 
   4  14   3       10.63        8.99      3.90 o 
   5  14   3       14.79       14.60      3.93 o 
   6  14   3       84.62       85.72     13.69 o 
  -7  15   3       12.50       20.69      6.45 o 
  -6  15   3       45.30       47.20      6.99 o 
  -5  15   3       21.01       14.22      5.65 o 
  -4  15   3      269.75      282.19      9.61 o 
  -3  15   3        3.12       -0.08      2.40 o 
  -2  15   3      176.71      156.30      4.81 o 
  -1  15   3        7.87       10.80      2.85 o 
   0  15   3      399.78      406.76      7.12 o 
   1  15   3        1.57        1.19      3.93 o 
   2  15   3        0.00       -4.14      4.29 o 
   3  15   3      125.73      116.96      6.92 o 
   4  15   3      138.04      139.78      7.55 o 
   5  15   3        2.91       -3.34      3.34 o 
  -6  16   3       48.92       68.38      7.36 o 
  -5  16   3       23.23       28.72      5.82 o 
  -4  16   3        3.37        8.74      5.51 o 
  -3  16   3      207.96      194.40      5.51 o 
  -2  16   3      149.89      160.22      5.16 o 
  -1  16   3      111.52      107.80      7.09 o 
   0  16   3       77.95       66.62      4.68 o 
   1  16   3       62.02       52.33      5.20 o 
   2  16   3        1.90       -0.76      3.62 o 
   3  16   3       32.87       14.73      5.20 o 
   4  16   3       25.20       22.60      4.90 o 
  -5  17   3      162.34      172.31      8.60 o 
  -4  17   3       69.75       88.52      7.19 o 
  -3  17   3       70.98       68.56     13.10 o 
  -2  17   3        6.72        6.99      2.43 o 
  -1  17   3      286.93      309.75      6.92 o 
   0  17   3       52.39       37.69      8.61 o 
   1  17   3      110.34       98.36      5.89 o 
   2  17   3        5.99       -3.19      3.19 o 
   3  17   3        8.54       -3.89      3.89 o 
  -3  18   3       59.17       69.60      7.32 o 
  -2  18   3      404.65      409.24      8.15 o 
  -1  18   3       27.30       49.12     19.55 o 
   0  18   3        0.48        3.16      3.86 o 
   1  18   3        4.10       -3.15      3.15 o 
 -11   0   4       21.88       12.33      4.19 o 
 -10   0   4       41.87       34.36      4.95 o 
  -9   0   4      309.77      284.17      8.30 o 
  -8   0   4     1894.78     1819.91     17.62 o 
  -7   0   4      563.17      553.69      9.39 o 
  -6   0   4     1142.14     1082.87      7.40 o 
  -5   0   4      131.15      140.43      3.02 o 
  -4   0   4    11456.12    11033.67     74.72 o 
  -3   0   4     3880.03     3929.84     11.67 o 
  -2   0   4     2787.03     2707.26     13.59 o 
  -1   0   4       61.45       71.87      5.79 o 
   0   0   4        9.52       -0.37      2.28 o 
   1   0   4     2303.80     2257.02     14.92 o 
   2   0   4      959.42     1057.58     11.45 o 
   3   0   4      372.21      383.34      8.20 o 
   4   0   4      252.13      263.63      7.76 o 
   5   0   4      789.12      762.48     12.88 o 
   6   0   4      120.28      113.76      7.19 o 
   7   0   4      124.05      120.79      7.33 o 
   8   0   4       27.26       35.88      5.82 o 
   9   0   4       96.97      119.28      8.81 o 
 -11   1   4      108.66      116.42      5.00 o 
 -10   1   4       20.78        9.38      3.32 o 
  -9   1   4       91.06       89.59      4.02 o 
  -8   1   4      263.30      255.32     13.88 o 
  -7   1   4     1407.60     1367.94     13.38 o 
  -6   1   4      173.91      187.24      4.02 o 
  -5   1   4     1094.27     1087.14      6.33 o 
  -4   1   4       32.05       36.15      1.38 o 
  -3   1   4     3942.01     4146.08     11.53 o 
  -2   1   4     1532.23     1640.78      6.55 o 
  -1   1   4       72.42       47.86      1.49 o 
   0   1   4      401.81      371.39      4.13 o 
   1   1   4      531.91      558.09      5.58 o 
   2   1   4      304.12      268.23      7.90 o 
   3   1   4       10.45       11.96      2.86 o 
   4   1   4      239.70      256.94      6.79 o 
   5   1   4      198.45      196.61      7.19 o 
   6   1   4      346.53      321.75     10.11 o 
   7   1   4       46.93       52.32      4.50 o 
   8   1   4       52.66       49.43     18.41 o 
   9   1   4       30.36       36.39     18.31 o 
 -11   2   4       28.71       28.79      9.21 o 
 -10   2   4       22.21       23.28      7.50 o 
  -9   2   4      248.27      256.52      6.53 o 
  -8   2   4      649.80      622.73      7.64 o 
  -7   2   4     1408.99     1358.11     15.26 o 
  -6   2   4       18.53       17.80      1.81 o 
  -5   2   4     1270.36     1252.96     12.15 o 
  -4   2   4       55.80       71.37      1.60 o 
  -3   2   4      185.51      142.59      3.21 o 
  -2   2   4       39.06       19.75      0.99 o 
  -1   2   4        1.58        0.72      1.00 o 
   0   2   4     2222.69     2326.83     13.62 o 
   1   2   4        8.64       18.91      2.29 o 
   2   2   4       40.07       60.87      3.05 o 
   3   2   4      631.05      590.53      5.13 o 
   4   2   4     1313.05     1304.00     16.09 o 
   5   2   4        2.18        2.34      3.72 o 
   6   2   4        0.23        0.89      3.73 o 
   7   2   4       15.28       20.15      4.27 o 
   8   2   4        2.96        5.95      4.31 o 
   9   2   4        3.54        4.71      4.04 o 
 -11   3   4        8.05        3.29      2.99 o 
 -10   3   4       93.25       99.75      4.32 o 
  -9   3   4       67.56       62.17      4.16 o 
  -8   3   4      187.61      186.82      4.76 o 
  -7   3   4      442.98      413.30     14.92 o 
  -6   3   4     1722.74     1668.30     10.20 o 
  -5   3   4      596.83      660.31      9.39 o 
  -4   3   4      646.48      632.52      5.14 o 
  -3   3   4      920.88     1024.26     11.09 o 
  -2   3   4     3236.51     3135.46      7.20 o 
  -1   3   4     3808.18     4129.85     10.14 o 
   0   3   4       83.19       53.82      2.07 o 
   1   3   4      250.21      276.53      4.04 o 
   2   3   4      645.51      652.21      5.21 o 
   3   3   4     1169.70     1188.07      7.32 o 
   4   3   4      774.15      806.92      6.43 o 
   5   3   4     1160.59     1137.35     39.15 o 
   6   3   4      407.29      426.57      9.00 o 
   7   3   4      211.40      207.87      6.40 o 
   8   3   4       12.43       10.62      3.98 o 
   9   3   4       23.71       22.50      4.86 o 
 -11   4   4        5.16        0.49      2.54 o 
 -10   4   4       42.14       42.42      3.80 o 
  -9   4   4       87.40       83.22      3.97 o 
  -8   4   4       63.31       54.81      3.29 o 
  -7   4   4      444.17      429.18      6.09 o 
  -6   4   4       16.41       19.12      2.34 o 
  -5   4   4     1018.64     1036.89      5.23 o 
  -4   4   4      160.47      170.72      3.14 o 
  -3   4   4     2193.70     2143.30     14.05 o 
  -2   4   4        3.73        2.43      0.86 o 
  -1   4   4      670.00      666.40      5.00 o 
   0   4   4     3143.42     3350.88     31.24 o 
   1   4   4      280.50      254.30      3.08 o 
   2   4   4      211.18      221.68      4.09 o 
   3   4   4       39.39       50.58      2.67 o 
   4   4   4     1546.84     1525.15     24.61 o 
   5   4   4      146.45      137.24      5.08 o 
   6   4   4      133.43      139.68      5.44 o 
   7   4   4       22.46       21.36      4.10 o 
   8   4   4       43.88       43.83      4.57 o 
   9   4   4        2.79        2.41      7.33 o 
 -10   5   4        0.03        3.44      7.01 o 
  -9   5   4       84.92       75.13      6.82 o 
  -8   5   4       17.90       20.78      4.56 o 
  -7   5   4      112.96      102.80      3.62 o 
  -6   5   4      410.64      412.30      5.41 o 
  -5   5   4       16.44       12.56      2.22 o 
  -4   5   4        0.90       -1.62      1.62 o 
  -3   5   4      722.18      781.94      5.32 o 
  -2   5   4       13.78       17.14      1.18 o 
  -1   5   4      610.55      677.19      3.01 o 
   0   5   4      660.30      806.11     13.69 o 
   1   5   4      273.45      308.82      4.49 o 
   2   5   4      265.40      279.82      3.35 o 
   3   5   4       60.25       65.27      2.93 o 
   4   5   4      214.12      206.18      9.20 o 
   5   5   4       91.64       93.91      7.21 o 
   6   5   4      107.55      102.38      7.33 o 
   7   5   4        9.85        7.79      5.39 o 
   8   5   4        7.15       20.57      6.94 o 
 -10   6   4       17.22       24.92      5.29 o 
  -9   6   4       13.48        5.70      4.20 o 
  -8   6   4      558.00      521.07      7.01 o 
  -7   6   4        1.21       -0.47      2.32 o 
  -6   6   4      233.48      237.78      4.32 o 
  -5   6   4      144.76      145.66      7.14 o 
  -4   6   4     1026.77     1009.82      7.88 o 
  -3   6   4      549.88      520.05      6.13 o 
  -2   6   4        0.07       -0.40      0.91 o 
  -1   6   4     1057.23     1160.58      5.81 o 
   0   6   4        0.92        0.11      1.33 o 
   1   6   4     1864.95     1848.61     21.30 o 
   2   6   4       81.95       81.66      2.16 o 
   3   6   4        0.13       -0.14      2.18 o 
   4   6   4        0.79        0.65      2.40 o 
   5   6   4        0.51        8.11      5.82 o 
   6   6   4      320.88      310.50     10.42 o 
   7   6   4       13.91        7.14      6.36 o 
   8   6   4        0.42        3.40      6.32 o 
 -10   7   4       73.71       85.59      5.95 o 
  -9   7   4      188.75      185.73      7.31 o 
  -8   7   4        4.89        7.51      2.73 o 
  -7   7   4        0.06       -3.93      3.93 o 
  -6   7   4      195.07      201.65      6.64 o 
  -5   7   4       20.84       23.56      4.21 o 
  -4   7   4      653.17      676.11      9.48 o 
  -3   7   4     1833.59     1909.46     23.84 o 
  -2   7   4      112.86      119.62      3.27 o 
  -1   7   4      469.39      481.03      4.36 o 
   0   7   4      834.61      825.31      7.09 o 
   1   7   4        0.19       -1.42      1.98 o 
   2   7   4       66.20       56.55      2.00 o 
   3   7   4      352.52      338.88      5.82 o 
   4   7   4      309.70      322.40      5.90 o 
   5   7   4      256.94      253.71      9.44 o 
   6   7   4        3.27        8.87      6.28 o 
   7   7   4       25.13       28.17      6.51 o 
   8   7   4       11.02        0.89      7.38 o 
 -10   8   4       16.71       29.43      4.50 o 
  -9   8   4       81.13       72.96      5.14 o 
  -8   8   4        2.56        5.82      3.40 o 
  -7   8   4        2.96       -1.13      3.32 o 
  -6   8   4       73.40       66.92      5.30 o 
  -5   8   4        0.61        4.17      3.61 o 
  -4   8   4       19.42       23.14      3.49 o 
  -3   8   4       98.20      109.77      3.26 o 
  -2   8   4     1512.16     1558.22      9.76 o 
  -1   8   4       98.42       97.92      3.07 o 
   0   8   4        0.21       -0.74      1.46 o 
   1   8   4      268.32      263.56      6.72 o 
   2   8   4      355.75      363.39      5.95 o 
   3   8   4      791.74      806.36     15.97 o 
   4   8   4        0.03        3.11      2.83 o 
   5   8   4       26.25       21.94      3.06 o 
   6   8   4        0.65        4.48      5.41 o 
   7   8   4       37.36       27.82      7.45 o 
   8   8   4        2.08       -4.74      7.25 o 
 -10   9   4        1.09       16.69      3.87 o 
  -9   9   4       14.09       12.08      4.74 o 
  -8   9   4       19.47       27.01      9.20 o 
  -7   9   4        0.03       -3.00      3.00 o 
  -6   9   4      246.44      241.38      5.30 o 
  -5   9   4      459.74      445.21      8.84 o 
  -4   9   4        0.29        2.67      3.07 o 
  -3   9   4       40.92       42.02      3.95 o 
  -2   9   4       15.30       18.16      2.40 o 
  -1   9   4     3356.08     3316.56     22.31 o 
   0   9   4      564.78      561.10      5.10 o 
   1   9   4      367.20      346.27      4.99 o 
   2   9   4       39.24       57.84      4.81 o 
   3   9   4     1021.20      923.19      9.86 o 
   4   9   4      106.53      103.61      4.31 o 
   5   9   4        3.73        5.49      5.61 o 
   6   9   4      128.30      133.69      8.56 o 
   7   9   4        2.52        9.62      7.31 o 
  -9  10   4       48.97       60.93     12.63 o 
  -8  10   4      527.25      520.77     14.58 o 
  -7  10   4       13.84        3.66      4.79 o 
  -6  10   4      989.07      987.24     12.01 o 
  -5  10   4      117.40      103.96      4.00 o 
  -4  10   4      727.57      717.33      6.25 o 
  -3  10   4       30.87       30.13      2.24 o 
  -2  10   4     3593.88     3505.38     25.35 o 
  -1  10   4      185.08      197.75      7.20 o 
   0  10   4      102.90       86.94      2.57 o 
   1  10   4        0.14        1.41      1.62 o 
   2  10   4      405.83      365.40      8.81 o 
   3  10   4       13.59       14.76      3.05 o 
   4  10   4      151.92      148.31      4.91 o 
   5  10   4       87.00       93.37      4.51 o 
   6  10   4        0.85       -5.13      5.69 o 
   7  10   4       28.35       37.99      7.05 o 
  -9  11   4        4.50        0.60      5.26 o 
  -8  11   4        6.88       16.22      3.04 o 
  -7  11   4      179.95      189.05      9.39 o 
  -6  11   4       53.25       53.79      3.70 o 
  -5  11   4      483.81      487.91     11.39 o 
  -4  11   4      199.01      206.56      3.88 o 
  -3  11   4       34.60       39.98      4.20 o 
  -2  11   4       38.91       41.14      2.43 o 
  -1  11   4     1452.70     1419.15     17.88 o 
   0  11   4      765.77      752.74      6.30 o 
   1  11   4      173.59      173.91      4.59 o 
   2  11   4      104.76      103.20      5.78 o 
   3  11   4       75.61       68.76      4.31 o 
   4  11   4       62.39       55.68      4.19 o 
   5  11   4       71.04       71.67      4.47 o 
   6  11   4       44.19       32.46      7.60 o 
   7  11   4        1.55       -4.33      7.55 o 
  -8  12   4       50.97       57.46      7.86 o 
  -7  12   4        7.09       13.88      3.64 o 
  -6  12   4       19.25       14.32      5.48 o 
  -5  12   4      114.14      117.77      4.42 o 
  -4  12   4       16.49       12.54      2.63 o 
  -3  12   4      300.82      317.72      5.98 o 
  -2  12   4     1377.02     1388.90     11.41 o 
  -1  12   4      321.71      317.58      5.80 o 
   0  12   4       86.15       95.23      3.60 o 
   1  12   4      514.95      529.88     11.05 o 
   2  12   4      249.92      247.88      8.13 o 
   3  12   4      417.62      424.07      7.80 o 
   4  12   4      249.38      258.08      6.71 o 
   5  12   4        1.05        5.75      3.17 o 
   6  12   4       66.44       64.50      8.00 o 
  -8  13   4        0.25       -1.79      5.21 o 
  -7  13   4        0.94        1.82      5.07 o 
  -6  13   4       52.66       61.04      5.94 o 
  -5  13   4        4.54        2.38      3.98 o 
  -4  13   4      251.29      254.96     17.61 o 
  -3  13   4       88.46       86.75      3.96 o 
  -2  13   4       93.40       74.93      3.60 o 
  -1  13   4       14.37       16.74      4.94 o 
   0  13   4      329.24      338.62      6.13 o 
   1  13   4       13.58       17.85      4.03 o 
   2  13   4       73.85       73.13      5.29 o 
   3  13   4        4.64       11.28      4.29 o 
   4  13   4      152.41      147.83     12.73 o 
   5  13   4       21.43       34.10      5.12 o 
   6  13   4       33.41       37.73      7.20 o 
  -7  14   4       37.10       44.55      5.80 o 
  -6  14   4      216.70      205.77      9.10 o 
  -5  14   4       13.59       16.62      5.05 o 
  -4  14   4        0.73        1.76      4.19 o 
  -3  14   4      232.74      238.82      9.64 o 
  -2  14   4      346.24      338.82      7.19 o 
  -1  14   4       53.60       62.05      3.71 o 
   0  14   4       66.44       61.45      3.44 o 
   1  14   4       11.13       15.87      4.28 o 
   2  14   4       95.96       95.08      6.29 o 
   3  14   4       56.30       84.93      6.48 o 
   4  14   4       87.88      115.35      9.27 o 
   5  14   4        0.47        5.28      3.37 o 
  -7  15   4        3.40       -3.34      6.09 o 
  -6  15   4        0.33       -5.17      5.17 o 
  -5  15   4      105.56      109.06      7.70 o 
  -4  15   4        4.94        0.15      4.21 o 
  -3  15   4        1.19        1.08      2.48 o 
  -2  15   4        1.36       -1.59      2.64 o 
  -1  15   4      419.95      420.17      7.85 o 
   0  15   4      206.67      215.84      5.60 o 
   1  15   4      135.88      159.57      7.47 o 
   2  15   4       54.78       62.28      6.12 o 
   3  15   4      107.53      101.10      6.69 o 
   4  15   4       47.00       50.93      7.85 o 
  -6  16   4       94.44       91.82      7.91 o 
  -5  16   4        0.99       -4.06      4.78 o 
  -4  16   4       87.32       90.53      7.27 o 
  -3  16   4        1.47        1.04      3.38 o 
  -2  16   4      380.47      373.21      7.37 o 
  -1  16   4      179.82      173.05      5.42 o 
   0  16   4      123.90      132.53      7.08 o 
   1  16   4      110.65      112.80      6.61 o 
   2  16   4      111.01      101.44      6.31 o 
   3  16   4        1.91        8.64      4.36 o 
  -4  17   4       18.20       24.35      5.80 o 
  -3  17   4        0.49       12.51      8.93 o 
  -2  17   4       46.36       44.26     14.78 o 
  -1  17   4      106.07      107.91      8.63 o 
   0  17   4        3.06        3.92      2.95 o 
   1  17   4       19.14       35.74      5.34 o 
   2  17   4       27.98       58.35      6.19 o 
  -2  18   4        5.78        8.60      8.74 o 
  -1  18   4       61.13       49.67     16.40 o 
   0  18   4       19.41       10.63      3.86 o 
 -11   1   5       65.48       58.58      6.85 o 
 -10   1   5        5.49        6.14      3.37 o 
  -9   1   5       63.48       54.57      3.74 o 
  -8   1   5        6.41       10.40      4.21 o 
  -7   1   5      440.08      418.46      9.79 o 
  -6   1   5       27.28       17.93      1.88 o 
  -5   1   5     1187.66     1181.48      6.39 o 
  -4   1   5       44.93       38.15      1.49 o 
  -3   1   5      746.87      739.85      6.58 o 
  -2   1   5      735.29      674.06     13.76 o 
  -1   1   5     1248.75     1245.38     11.36 o 
   0   1   5     1514.38     1536.51      8.88 o 
   1   1   5      268.34      317.65      7.98 o 
   2   1   5      431.33      458.34      6.24 o 
   3   1   5      366.35      371.48      6.30 o 
   4   1   5        8.97        7.94      3.63 o 
   5   1   5       32.99       32.59      4.25 o 
   6   1   5       46.46       54.19      7.02 o 
   7   1   5       11.68        7.42      5.57 o 
   8   1   5       21.98       20.37      8.88 o 
 -11   2   5       12.45        9.52      9.06 o 
 -10   2   5       85.91       77.87      4.14 o 
  -9   2   5       12.45       12.21      3.19 o 
  -8   2   5      769.98      757.34      8.38 o 
  -7   2   5       10.66        8.60      2.65 o 
  -6   2   5        1.20        1.52      2.34 o 
  -5   2   5        0.27        3.35      1.21 o 
  -4   2   5     3585.94     3648.07     10.15 o 
  -3   2   5       14.46       13.02      2.08 o 
  -2   2   5     2084.40     2141.38     21.80 o 
  -1   2   5       33.38       30.13      1.78 o 
   0   2   5       21.59       20.02      3.22 o 
   1   2   5        0.20        2.95      2.33 o 
   2   2   5       84.23       91.23      3.51 o 
   3   2   5       46.01       53.18      4.93 o 
   4   2   5      199.75      192.32      5.55 o 
   5   2   5        1.50        0.41      3.95 o 
   6   2   5        6.39       12.17      4.51 o 
   7   2   5       45.92       53.53      5.35 o 
   8   2   5        2.96       -2.59      3.81 o 
 -11   3   5        9.81        7.36      3.39 o 
 -10   3   5        2.30       -0.84      2.98 o 
  -9   3   5       17.36       20.26      3.21 o 
  -8   3   5        1.36        2.54      2.72 o 
  -7   3   5       33.79       38.23      3.04 o 
  -6   3   5        1.27        2.07      2.71 o 
  -5   3   5      172.71      182.76      2.76 o 
  -4   3   5       74.99       98.22      2.27 o 
  -3   3   5      635.22      623.16     14.36 o 
  -2   3   5     1237.16     1305.25      9.26 o 
  -1   3   5      930.71      925.98      7.51 o 
   0   3   5       54.08       58.98      3.63 o 
   1   3   5      350.31      366.59      7.44 o 
   2   3   5        4.99        8.73      2.84 o 
   3   3   5      299.19      300.37      5.92 o 
   4   3   5      497.34      546.40     21.10 o 
   5   3   5      147.37      168.06      5.96 o 
   6   3   5      178.30      168.01      6.07 o 
   7   3   5        1.50       -1.55      4.58 o 
   8   3   5       17.92       19.90      4.74 o 
 -11   4   5        2.52        5.08      3.20 o 
 -10   4   5      108.52      104.39      4.93 o 
  -9   4   5      308.68      306.28      6.07 o 
  -8   4   5      252.86      263.17      5.31 o 
  -7   4   5      284.26      285.17      5.21 o 
  -6   4   5       98.33      107.08      4.55 o 
  -5   4   5      525.29      514.01      4.18 o 
  -4   4   5       37.87       45.58      2.30 o 
  -3   4   5     1302.82     1212.10      6.08 o 
  -2   4   5     2151.11     2173.11     17.74 o 
  -1   4   5      924.55      964.41      5.21 o 
   0   4   5     1834.97     1883.49      9.79 o 
   1   4   5     1688.80     1690.76     10.45 o 
   2   4   5      677.71      694.43      7.13 o 
   3   4   5      353.78      358.88      5.59 o 
   4   4   5     2003.72     1990.90     14.64 o 
   5   4   5       55.90       63.96      4.71 o 
   6   4   5        1.57        6.76      4.07 o 
   7   4   5       22.44       24.09      4.74 o 
   8   4   5       41.84       37.35      7.73 o 
 -11   5   5       10.86       21.64      4.27 o 
 -10   5   5      117.59      116.69      4.51 o 
  -9   5   5      101.71      105.66     10.43 o 
  -8   5   5      209.84      200.85      6.66 o 
  -7   5   5       65.61       71.29      3.33 o 
  -6   5   5      975.08      983.50      8.54 o 
  -5   5   5       53.63       55.78      2.73 o 
  -4   5   5        1.70        2.57      1.74 o 
  -3   5   5      746.21      748.25     17.97 o 
  -2   5   5      656.00      624.07      4.47 o 
  -1   5   5      118.12      108.80      1.92 o 
   0   5   5     1179.96     1204.28      8.48 o 
   1   5   5      807.54      859.02      5.94 o 
   2   5   5      292.89      284.59      3.75 o 
   3   5   5      139.15      138.32      4.14 o 
   4   5   5      497.72      495.29      7.12 o 
   5   5   5      147.94      130.78      7.61 o 
   6   5   5        5.69        3.95      5.52 o 
   7   5   5       10.07       25.14      7.13 o 
   8   5   5       30.80       42.21      8.08 o 
 -10   6   5       79.08       66.71      5.56 o 
  -9   6   5      208.47      239.50      8.34 o 
  -8   6   5      167.47      175.16      7.18 o 
  -7   6   5      149.85      155.49      6.93 o 
  -6   6   5       93.71      101.87      5.60 o 
  -5   6   5      540.92      580.90      9.60 o 
  -4   6   5      223.00      213.38      6.12 o 
  -3   6   5     1447.50     1360.06     13.06 o 
  -2   6   5      860.29      886.45      6.76 o 
  -1   6   5      292.56      271.83      3.50 o 
   0   6   5      412.50      502.27      4.04 o 
   1   6   5      463.49      463.21      5.52 o 
   2   6   5      328.52      349.94      5.08 o 
   3   6   5       91.47      104.21      3.97 o 
   4   6   5      560.16      580.87      7.77 o 
   5   6   5       28.42       16.49      5.80 o 
   6   6   5       13.59        7.96      5.67 o 
   7   6   5       34.34       43.50      7.10 o 
   8   6   5       59.79       87.85      9.15 o 
 -10   7   5       16.24        8.28      4.54 o 
  -9   7   5        9.75       20.05      4.68 o 
  -8   7   5       14.92        3.22      5.13 o 
  -7   7   5      362.04      343.08      8.98 o 
  -6   7   5       57.60       68.68      5.26 o 
  -5   7   5     1198.75     1189.93     13.52 o 
  -4   7   5       13.17       22.97      4.18 o 
  -3   7   5     1296.71     1260.50     12.83 o 
  -2   7   5      310.13      323.62      3.83 o 
  -1   7   5     1679.74     1583.50     14.36 o 
   0   7   5      136.62      135.85      3.01 o 
   1   7   5       35.99       36.54      2.71 o 
   2   7   5      192.19      195.62      4.72 o 
   3   7   5      355.78      330.35      6.09 o 
   4   7   5      542.22      540.35      7.75 o 
   5   7   5       35.01       31.93      7.05 o 
   6   7   5      428.24      426.17     12.76 o 
   7   7   5        1.03        1.74      6.05 o 
 -10   8   5       64.15       47.40      5.39 o 
  -9   8   5       29.86       41.78      6.16 o 
  -8   8   5      875.99      903.30     14.37 o 
  -7   8   5      121.27      112.46      6.51 o 
  -6   8   5        2.20        2.33      4.39 o 
  -5   8   5       31.11       29.69      4.14 o 
  -4   8   5     2289.41     2268.36     17.95 o 
  -3   8   5      361.19      354.80      7.65 o 
  -2   8   5      605.02      590.29      6.74 o 
  -1   8   5     1424.23     1407.17     14.39 o 
   0   8   5      229.60      218.33      3.70 o 
   1   8   5        0.01        1.12      2.34 o 
   2   8   5      422.34      419.28      6.64 o 
   3   8   5      102.23      121.76      4.37 o 
   4   8   5      124.80      126.50      4.60 o 
   5   8   5       78.10       82.02      7.07 o 
   6   8   5       49.56       54.52      7.53 o 
   7   8   5       12.01        9.64      7.13 o 
  -9   9   5        2.18        6.10      9.70 o 
  -8   9   5       30.84       32.55      8.36 o 
  -7   9   5      217.38      218.50      7.87 o 
  -6   9   5        9.89       11.00      4.02 o 
  -5   9   5       63.76       66.85      5.16 o 
  -4   9   5        0.18        1.85      4.21 o 
  -3   9   5      803.75      758.18      8.41 o 
  -2   9   5       18.23       16.01      2.50 o 
  -1   9   5      792.40      781.84      7.88 o 
   0   9   5      140.25      135.03      3.26 o 
   1   9   5      388.97      366.62      6.24 o 
   2   9   5       13.02       11.89      3.16 o 
   3   9   5      347.84      333.10      6.54 o 
   4   9   5      204.14      201.36      5.73 o 
   5   9   5       14.52       17.17      5.83 o 
   6   9   5      105.62      129.58      9.40 o 
   7   9   5       33.70       35.68      7.61 o 
  -9  10   5       61.59       71.77     13.97 o 
  -8  10   5       22.95       18.17      3.96 o 
  -7  10   5      231.21      243.91      5.96 o 
  -6  10   5        0.04        4.01      3.15 o 
  -5  10   5       20.95       16.41      4.62 o 
  -4  10   5       68.92       69.96      5.44 o 
  -3  10   5     1003.68      997.37      9.11 o 
  -2  10   5       28.89       20.69      2.81 o 
  -1  10   5        2.21        7.62      4.94 o 
   0  10   5        1.40        0.75      2.29 o 
   1  10   5        2.00       -0.43      2.02 o 
   2  10   5        8.69        9.32      2.91 o 
   3  10   5      346.45      330.84     17.58 o 
   4  10   5      232.64      233.26      6.15 o 
   5  10   5       10.81        9.36      3.42 o 
   6  10   5       20.78       26.39      8.04 o 
  -9  11   5       17.41       36.05     10.59 o 
  -8  11   5        5.16       -0.33      2.85 o 
  -7  11   5       30.64       28.48      3.52 o 
  -6  11   5      480.25      505.17      7.77 o 
  -5  11   5       12.85       19.04      3.21 o 
  -4  11   5      194.94      201.01      4.97 o 
  -3  11   5       76.10       82.56      5.79 o 
  -2  11   5      176.50      182.29      3.74 o 
  -1  11   5       71.93       71.54      3.44 o 
   0  11   5      102.59       89.81      2.80 o 
   1  11   5      107.27      119.56      3.48 o 
   2  11   5       51.05       42.82      3.65 o 
   3  11   5       84.68       76.90     10.49 o 
   4  11   5        0.76       -3.52      3.52 o 
   5  11   5       29.46       20.85      3.51 o 
   6  11   5        2.56        6.35      5.84 o 
  -8  12   5       54.26       54.36      3.76 o 
  -7  12   5       37.92       39.05      4.55 o 
  -6  12   5       19.90       20.12      3.47 o 
  -5  12   5       40.26       45.80      8.36 o 
  -4  12   5      236.86      225.76      4.30 o 
  -3  12   5        2.44       -0.82      2.00 o 
  -2  12   5       57.67       55.71      2.74 o 
  -1  12   5       37.10       36.30      3.32 o 
   0  12   5      142.07      133.67      4.85 o 
   1  12   5       55.63       53.08      4.80 o 
   2  12   5        2.80        1.05      3.00 o 
   3  12   5       28.54       24.67      3.90 o 
   4  12   5       31.78       37.43      7.32 o 
   5  12   5        2.88       -2.62      2.62 o 
   6  12   5        0.48       -2.23      7.97 o 
  -8  13   5        4.58       11.01      5.58 o 
  -7  13   5      170.44      164.98      8.29 o 
  -6  13   5        1.97       -1.19      4.87 o 
  -5  13   5       21.04       15.80      4.20 o 
  -4  13   5       54.17       50.36      5.28 o 
  -3  13   5       40.00       36.64      3.26 o 
  -2  13   5       19.38       21.39      8.01 o 
  -1  13   5       41.09       30.80      3.04 o 
   0  13   5       42.68       45.08      7.11 o 
   1  13   5       38.91       26.00      4.69 o 
   2  13   5        7.66        1.93      3.31 o 
   3  13   5       66.05       64.86      4.29 o 
   4  13   5        0.06       -3.41      8.69 o 
   5  13   5       34.01       31.53      3.93 o 
  -7  14   5        2.78       15.15      5.59 o 
  -6  14   5       28.56       35.60      5.51 o 
  -5  14   5       19.90       24.05      4.96 o 
  -4  14   5      147.73      148.04      4.96 o 
  -3  14   5       14.21       15.28      3.10 o 
  -2  14   5       35.48       28.78      3.51 o 
  -1  14   5       75.67       74.02      3.90 o 
   0  14   5       16.71        5.68      3.38 o 
   1  14   5      368.09      338.70     10.28 o 
   2  14   5        7.25        3.34      3.57 o 
   3  14   5        3.59        2.09      3.20 o 
   4  14   5       34.16       39.03      5.23 o 
  -6  15   5       44.36       53.78      6.86 o 
  -5  15   5        6.32       22.55      5.96 o 
  -4  15   5        0.52       -7.12     11.54 o 
  -3  15   5       19.59       24.97      6.78 o 
  -2  15   5      116.68      115.26      4.71 o 
  -1  15   5        0.33       -0.41      2.60 o 
   0  15   5      106.48       98.16      6.01 o 
   1  15   5      130.39      131.11      7.46 o 
   2  15   5       66.80       39.88      5.74 o 
   3  15   5        0.01       -3.26      5.81 o 
  -5  16   5       22.42       10.00      5.96 o 
  -4  16   5       62.10       56.40      7.45 o 
  -3  16   5      136.04      135.96      8.26 o 
  -2  16   5      215.92      211.39      6.65 o 
  -1  16   5       26.83       16.90      3.04 o 
   0  16   5       11.07        3.32      3.35 o 
   1  16   5       62.86       44.80      5.56 o 
   2  16   5       49.84       61.57      6.01 o 
  -4  17   5        6.69       -2.29      4.91 o 
  -3  17   5       67.63       66.05      7.81 o 
  -2  17   5        0.32        3.64      9.20 o 
  -1  17   5      191.16      169.48      5.76 o 
   0  17   5       46.38       28.52      4.83 o 
   1  17   5        2.32       -3.15      3.15 o 
 -11   0   6       78.22       81.09      6.24 o 
 -10   0   6      442.79      446.64     10.99 o 
  -9   0   6        2.86       13.44      3.93 o 
  -8   0   6     1202.56     1126.68     14.56 o 
  -7   0   6       15.06       20.45      4.81 o 
  -6   0   6      889.19      820.49     11.14 o 
  -5   0   6      363.11      371.26      7.45 o 
  -4   0   6     5172.35     5255.90     16.55 o 
  -3   0   6      583.98      545.40     12.52 o 
  -2   0   6      155.22      155.51      4.85 o 
  -1   0   6     1421.46     1389.18     15.61 o 
   0   0   6      278.07      273.01      6.45 o 
   1   0   6       20.61       28.35      4.07 o 
   2   0   6        0.44       -1.89      4.30 o 
   3   0   6     1137.47     1188.91     15.67 o 
   4   0   6       23.72       25.25      6.25 o 
   5   0   6        4.53        2.24      6.00 o 
   6   0   6      106.12      116.13      8.48 o 
   7   0   6      112.07      110.30      8.03 o 
   8   0   6        4.82       22.08      7.59 o 
 -11   1   6       83.41      103.68      4.66 o 
 -10   1   6        0.60        1.41      2.86 o 
  -9   1   6      283.63      288.53      6.81 o 
  -8   1   6      123.80      118.75      4.35 o 
  -7   1   6     1695.46     1689.63     23.48 o 
  -6   1   6       19.07       24.72      2.81 o 
  -5   1   6        9.64       13.16      2.32 o 
  -4   1   6      151.57      131.74      2.63 o 
  -3   1   6     1887.13     1947.69     10.33 o 
  -2   1   6       73.29       74.12      2.09 o 
  -1   1   6      370.64      348.93      3.80 o 
   0   1   6      155.64      134.11      4.26 o 
   1   1   6       36.27       25.07      2.73 o 
   2   1   6       55.62       52.66      3.67 o 
   3   1   6      202.97      196.70      5.45 o 
   4   1   6      399.83      407.82      7.72 o 
   5   1   6      172.43      168.65      6.12 o 
   6   1   6      225.63      221.97      6.59 o 
   7   1   6       30.65       35.33     17.18 o 
   8   1   6        6.08        5.36      4.99 o 
 -11   2   6       86.30       82.65      4.42 o 
 -10   2   6      133.65      127.90      4.69 o 
  -9   2   6      158.33      160.10      4.85 o 
  -8   2   6      168.12      169.56      4.80 o 
  -7   2   6        0.17       -2.80      3.26 o 
  -6   2   6        3.09        1.25      2.53 o 
  -5   2   6       73.08       66.46      2.22 o 
  -4   2   6      203.79      201.20      3.10 o 
  -3   2   6      360.56      332.47      4.64 o 
  -2   2   6      289.81      253.76      3.10 o 
  -1   2   6       32.98       34.60      1.92 o 
   0   2   6      353.88      390.24      7.50 o 
   1   2   6      597.66      544.72     12.72 o 
   2   2   6      680.19      683.21      8.21 o 
   3   2   6      115.93      126.74      4.89 o 
   4   2   6      211.93      212.61      6.72 o 
   5   2   6       19.22       15.22      3.91 o 
   6   2   6       46.38       47.96      5.16 o 
   7   2   6       30.94       31.19      5.17 o 
 -11   3   6        9.86        4.95      3.65 o 
 -10   3   6        0.88        3.03      2.87 o 
  -9   3   6       90.64       92.01      4.75 o 
  -8   3   6       13.29        9.69      4.22 o 
  -7   3   6       47.66       40.38      6.64 o 
  -6   3   6      208.18      185.56      4.22 o 
  -5   3   6      178.97      194.54      3.09 o 
  -4   3   6      203.68      184.68      3.72 o 
  -3   3   6        3.17        2.15      2.07 o 
  -2   3   6     2583.19     2502.85     32.92 o 
  -1   3   6      108.03      126.06      2.63 o 
   0   3   6       34.04       39.61      4.00 o 
   1   3   6     2136.82     2227.65     18.58 o 
   2   3   6       53.54       61.09      3.89 o 
   3   3   6        0.16        0.13      3.83 o 
   4   3   6      358.97      332.22     10.86 o 
   5   3   6      781.12      756.84     12.48 o 
   6   3   6       10.71       12.14      4.60 o 
   7   3   6       19.88       15.17      4.43 o 
 -11   4   6       84.00       68.62      8.00 o 
 -10   4   6        2.15        3.89      2.84 o 
  -9   4   6      118.93      130.06      8.26 o 
  -8   4   6        9.21        5.17      2.90 o 
  -7   4   6       36.69       37.77      2.90 o 
  -6   4   6      111.60      113.10      8.28 o 
  -5   4   6      234.85      222.24      3.18 o 
  -4   4   6        2.52        2.20      2.08 o 
  -3   4   6       98.82       84.70      2.84 o 
  -2   4   6      400.59      408.00      4.91 o 
  -1   4   6      383.15      375.34      3.94 o 
   0   4   6      810.22      883.41     11.21 o 
   1   4   6       25.04       30.65      4.57 o 
   2   4   6      149.37      164.65      7.07 o 
   3   4   6       22.43       27.67      5.51 o 
   4   4   6      938.14     1026.33     16.46 o 
   5   4   6      103.57      108.36      8.24 o 
   6   4   6      103.74      100.38      8.43 o 
   7   4   6        5.69       -0.60      6.02 o 
 -10   5   6       41.42       51.91      4.99 o 
  -9   5   6        0.00        3.61      4.18 o 
  -8   5   6        8.97        2.97      4.73 o 
  -7   5   6       64.07       63.40      3.26 o 
  -6   5   6       79.70       74.93     12.67 o 
  -5   5   6       15.60       20.37      2.36 o 
  -4   5   6       40.88       44.17      2.39 o 
  -3   5   6       19.14       20.81      2.12 o 
  -2   5   6       37.69       33.02      2.17 o 
  -1   5   6      145.11      179.44      3.00 o 
   0   5   6      248.19      236.27      6.50 o 
   1   5   6       54.54       56.45      4.67 o 
   2   5   6        6.45        2.59      4.71 o 
   3   5   6       12.91        9.73      4.86 o 
   4   5   6       16.76       12.22      5.89 o 
   5   5   6       49.84       58.79      7.36 o 
   6   5   6       22.73       32.60      7.00 o 
   7   5   6        0.10        3.87      6.94 o 
 -10   6   6        5.73       15.71      4.74 o 
  -9   6   6       74.49       75.37      5.32 o 
  -8   6   6       58.29       46.19      5.38 o 
  -7   6   6        0.27       -0.52      4.79 o 
  -6   6   6      274.50      256.33      7.80 o 
  -5   6   6       58.37       55.71      5.10 o 
  -4   6   6      266.34      259.26      7.26 o 
  -3   6   6        0.45        0.12      3.51 o 
  -2   6   6       90.90      107.49      5.40 o 
  -1   6   6      670.05      666.22      6.91 o 
   0   6   6        5.37       10.84      3.09 o 
   1   6   6        0.78        1.08      2.74 o 
   2   6   6        2.77       -0.37      2.46 o 
   3   6   6        2.88        4.00      2.77 o 
   4   6   6        0.92       -4.47      5.51 o 
   5   6   6        9.64        6.28      6.31 o 
   6   6   6        1.36        9.79      6.23 o 
   7   6   6        3.51       13.70      6.53 o 
 -10   7   6       32.01       62.09      5.50 o 
  -9   7   6       50.90       56.17      5.36 o 
  -8   7   6      191.19      179.19      7.57 o 
  -7   7   6        0.40       -0.11      4.99 o 
  -6   7   6      106.40      121.97      6.29 o 
  -5   7   6      198.27      197.59      7.12 o 
  -4   7   6       90.64       86.43      5.13 o 
  -3   7   6      193.64      204.66      6.54 o 
  -2   7   6      193.38      201.89      6.37 o 
  -1   7   6      516.97      533.87     10.48 o 
   0   7   6       23.13       28.99      2.26 o 
   1   7   6      769.92      740.70      8.36 o 
   2   7   6        3.20        2.17      2.82 o 
   3   7   6       12.49        8.87      2.73 o 
   4   7   6       31.87       32.30      6.67 o 
   5   7   6       15.48       11.92      5.69 o 
   6   7   6       14.49       18.80      6.62 o 
   7   7   6       10.31       26.67      8.11 o 
 -10   8   6       14.44       35.01      4.87 o 
  -9   8   6       49.58       50.51      4.95 o 
  -8   8   6       49.57       38.31      5.29 o 
  -7   8   6       28.61       29.07      5.56 o 
  -6   8   6        0.97        5.71      4.61 o 
  -5   8   6       79.46       86.22      5.81 o 
  -4   8   6      403.89      399.13      8.73 o 
  -3   8   6       25.24       13.02      4.40 o 
  -2   8   6      335.36      402.02      8.52 o 
  -1   8   6        3.96        3.42      1.95 o 
   0   8   6      212.27      212.48      5.86 o 
   1   8   6      358.87      368.57      6.36 o 
   2   8   6      203.20      191.57      5.25 o 
   3   8   6        1.94        4.35      2.96 o 
   4   8   6       90.33       74.99      4.09 o 
   5   8   6        1.55       -1.32      6.15 o 
   6   8   6        1.89       -1.42      6.97 o 
  -9   9   6        3.40        6.61      5.04 o 
  -8   9   6        0.02       -4.98      4.98 o 
  -7   9   6      339.58      331.39      9.20 o 
  -6   9   6        2.04        7.80      4.72 o 
  -5   9   6       95.97       80.01      5.72 o 
  -4   9   6       27.10       26.53      4.61 o 
  -3   9   6      542.87      517.88      9.90 o 
  -2   9   6        7.77       10.32      2.59 o 
  -1   9   6      613.17      594.05     11.86 o 
   0   9   6        8.39       14.24      3.42 o 
   1   9   6     1109.64     1018.87      8.20 o 
   2   9   6      135.56      127.57      8.14 o 
   3   9   6      371.86      356.30      9.29 o 
   4   9   6      139.24      160.90      8.55 o 
   5   9   6        0.20        9.34      7.12 o 
   6   9   6      110.44       98.67      8.83 o 
  -9  10   6       45.59       49.31      4.57 o 
  -8  10   6      299.50      284.71      8.32 o 
  -7  10   6        0.15       -1.09      5.04 o 
  -6  10   6      162.80      172.49      6.98 o 
  -5  10   6       51.29       50.96      5.06 o 
  -4  10   6     1881.06     1836.68     17.97 o 
  -3  10   6       55.15       45.93      5.13 o 
  -2  10   6      189.34      177.56      5.18 o 
  -1  10   6       15.73       13.86      2.81 o 
   0  10   6      605.83      554.89      6.22 o 
   1  10   6       13.14       20.45      2.51 o 
   2  10   6        0.50        1.48      3.67 o 
   3  10   6      179.40      191.26      8.66 o 
   4  10   6       21.11       23.00      3.34 o 
   5  10   6        1.41       13.50      6.42 o 
   6  10   6       32.52       32.77      7.44 o 
  -9  11   6       53.93       62.43      5.91 o 
  -8  11   6      110.65       88.59     19.10 o 
  -7  11   6      240.73      254.64      6.41 o 
  -6  11   6      198.07      196.45      7.47 o 
  -5  11   6       69.63       63.58      5.24 o 
  -4  11   6        0.02        0.20      4.75 o 
  -3  11   6      205.21      219.01      5.26 o 
  -2  11   6      485.89      448.00      6.98 o 
  -1  11   6      294.75      310.83      5.87 o 
   0  11   6      293.97      293.69      4.84 o 
   1  11   6        3.11        0.49      2.52 o 
   2  11   6        0.66        4.80      3.03 o 
   3  11   6      149.68      137.81      5.22 o 
   4  11   6      132.45      122.39      5.23 o 
   5  11   6       17.79       24.52      7.85 o 
  -8  12   6       14.38        4.78      5.27 o 
  -7  12   6        0.47       -3.47      3.47 o 
  -6  12   6       60.40       72.86      6.08 o 
  -5  12   6      287.46      308.73      8.26 o 
  -4  12   6       91.03       93.04      4.28 o 
  -3  12   6      142.00      149.25      6.35 o 
  -2  12   6      350.74      367.94      5.31 o 
  -1  12   6      182.57      183.08      8.71 o 
   0  12   6       11.07       10.49      2.43 o 
   1  12   6      287.45      282.29      6.07 o 
   2  12   6      170.60      173.31      4.36 o 
   3  12   6        0.02       -1.07      3.00 o 
   4  12   6       15.49       16.86      3.78 o 
   5  12   6       59.02       54.88      7.74 o 
  -7  13   6       24.57       17.51      3.61 o 
  -6  13   6      237.62      231.52      6.15 o 
  -5  13   6        6.22        4.11      3.53 o 
  -4  13   6      158.82      160.50      7.25 o 
  -3  13   6       27.13       20.90      2.99 o 
  -2  13   6      603.52      552.26      8.15 o 
  -1  13   6      142.23      151.07      8.06 o 
   0  13   6       12.33       11.30      4.12 o 
   1  13   6      110.87      137.63     12.27 o 
   2  13   6       77.19       65.12      4.34 o 
   3  13   6        0.92        1.35      3.28 o 
   4  13   6       69.84       65.24      7.50 o 
  -7  14   6        4.76        3.65      5.58 o 
  -6  14   6       66.69       59.52      6.57 o 
  -5  14   6      345.18      357.65     10.96 o 
  -4  14   6       55.94       41.59      5.42 o 
  -3  14   6       30.31       30.57      3.36 o 
  -2  14   6      256.63      251.97      6.02 o 
  -1  14   6        6.16        4.26      2.83 o 
   0  14   6       15.71       25.88      4.55 o 
   1  14   6       67.08       74.36     14.94 o 
   2  14   6      145.84      158.77      6.07 o 
   3  14   6       23.24       36.52      8.75 o 
  -6  15   6       11.15       16.07      5.79 o 
  -5  15   6       28.05       30.74      6.55 o 
  -4  15   6        0.03        5.60      2.72 o 
  -3  15   6       63.53       57.21      8.98 o 
  -2  15   6        5.14        3.34      2.84 o 
  -1  15   6      184.87      204.62      5.87 o 
   0  15   6       13.34       21.15      4.52 o 
   1  15   6       42.00       41.59     10.37 o 
   2  15   6       13.12        9.80      4.02 o 
  -4  16   6      234.91      229.09      6.18 o 
  -3  16   6       48.48       53.19     15.85 o 
  -2  16   6        0.01        4.40      5.90 o 
  -1  16   6       98.11      138.01      7.18 o 
   0  16   6      125.19      143.87      7.57 o 
   1  16   6       15.72       21.26      5.25 o 
 -11   1   7       14.51       16.54      3.24 o 
 -10   1   7        7.91       18.35     11.26 o 
  -9   1   7      148.75      146.70      4.83 o 
  -8   1   7       28.80       16.67      3.19 o 
  -7   1   7      799.68      773.53     10.52 o 
  -6   1   7       42.65       51.47      3.38 o 
  -5   1   7        2.15       -0.47      2.56 o 
  -4   1   7      321.06      314.86      5.04 o 
  -3   1   7      195.86      191.17      4.17 o 
  -2   1   7      165.78      184.74      4.90 o 
  -1   1   7       66.71       67.30      3.39 o 
   0   1   7      394.88      389.25      5.82 o 
   1   1   7      356.21      349.10      8.35 o 
   2   1   7        7.22        2.97      3.05 o 
   3   1   7       12.42        8.56      4.00 o 
   4   1   7      106.58      107.70     10.48 o 
   5   1   7       67.23       63.97      7.01 o 
   6   1   7       31.07       34.10      4.80 o 
   7   1   7        5.60        6.74      6.42 o 
 -11   2   7        0.18       19.10      4.97 o 
 -10   2   7      171.94      177.66      5.28 o 
  -9   2   7        8.29        9.56      5.15 o 
  -8   2   7       19.65       10.54      4.66 o 
  -7   2   7       46.20       42.71      3.46 o 
  -6   2   7      678.93      692.49      7.57 o 
  -5   2   7        0.54       -1.08      2.59 o 
  -4   2   7      304.78      303.46      5.02 o 
  -3   2   7      162.59      157.19      3.93 o 
  -2   2   7      340.30      321.75      5.41 o 
  -1   2   7       78.32       85.89      3.12 o 
   0   2   7      303.58      297.71      7.23 o 
   1   2   7       94.13       92.55      3.87 o 
   2   2   7      139.79      129.62      4.94 o 
   3   2   7       54.42       54.03      4.35 o 
   4   2   7       20.25       10.80      4.12 o 
   5   2   7        3.40       -0.50      4.11 o 
   6   2   7       24.20       11.51      4.56 o 
   7   2   7       23.15        6.43      5.17 o 
 -11   3   7        0.62        6.83      4.53 o 
 -10   3   7        0.00        4.23      2.92 o 
  -9   3   7       37.99       46.98      3.52 o 
  -8   3   7       12.19       18.31      2.86 o 
  -7   3   7      110.87      126.81      4.22 o 
  -6   3   7       22.94       17.71      2.78 o 
  -5   3   7        3.53        8.96      2.56 o 
  -4   3   7      326.49      349.83      5.21 o 
  -3   3   7      469.37      492.87      8.69 o 
  -2   3   7      262.80      261.32      4.69 o 
  -1   3   7      162.02      164.77      3.48 o 
   0   3   7       20.38       20.31      3.75 o 
   1   3   7      260.04      261.32      7.91 o 
   2   3   7      316.52      335.80      9.55 o 
   3   3   7        8.98       15.46      3.77 o 
   4   3   7      377.41      375.27      8.43 o 
   5   3   7        1.09        3.81      4.20 o 
   6   3   7       12.15        8.50      3.83 o 
   7   3   7       19.66       18.09      8.23 o 
 -10   4   7       44.69       62.88      6.07 o 
  -9   4   7      256.27      250.85      5.89 o 
  -8   4   7        4.71        6.87      2.93 o 
  -7   4   7       20.19       14.13      2.97 o 
  -6   4   7        2.75        1.15      2.52 o 
  -5   4   7     1348.32     1317.13     11.51 o 
  -4   4   7      456.86      453.74      5.72 o 
  -3   4   7      132.84      127.11      3.57 o 
  -2   4   7      971.71      986.30      9.38 o 
  -1   4   7      783.37      738.45      6.93 o 
   0   4   7       21.81       20.33      4.02 o 
   1   4   7      433.32      437.45      9.71 o 
   2   4   7      911.75      900.26     14.52 o 
   3   4   7       17.74       14.05      6.11 o 
   4   4   7       21.95       25.38      6.51 o 
   5   4   7      103.72       76.19      7.79 o 
   6   4   7       50.24       46.52      7.17 o 
 -10   5   7        9.98       12.49      4.18 o 
  -9   5   7       25.26       19.47      5.50 o 
  -8   5   7      328.04      327.08      9.34 o 
  -7   5   7        0.01        8.29      4.97 o 
  -6   5   7       47.05       43.42      4.83 o 
  -5   5   7      125.04      124.96      6.20 o 
  -4   5   7      817.10      808.42     11.83 o 
  -3   5   7      116.52      104.46      5.66 o 
  -2   5   7     1845.21     1914.58     22.31 o 
  -1   5   7      889.85      913.77      6.53 o 
   0   5   7        0.37       -0.25      2.69 o 
   1   5   7      267.58      257.94      7.94 o 
   2   5   7      226.00      230.18      8.43 o 
   3   5   7       78.05       72.24      6.48 o 
   4   5   7      127.07      125.43      8.46 o 
   5   5   7       41.03       59.12      7.72 o 
   6   5   7        2.61        0.98      7.29 o 
 -10   6   7       92.96       96.00      6.50 o 
  -9   6   7      128.93      120.32      6.98 o 
  -8   6   7      122.09      123.31      7.09 o 
  -7   6   7       14.40       29.33      5.51 o 
  -6   6   7       10.38        9.00      4.31 o 
  -5   6   7      812.34      812.54     12.46 o 
  -4   6   7      479.52      447.74      9.43 o 
  -3   6   7       36.56       32.11      5.09 o 
  -2   6   7      560.56      561.10     10.32 o 
  -1   6   7      445.49      435.18      8.65 o 
   0   6   7        5.11        1.66      2.82 o 
   1   6   7       17.49       21.18      4.86 o 
   2   6   7      105.70      124.95      7.46 o 
   3   6   7       20.27       13.80      5.31 o 
   4   6   7        6.11        8.48      6.10 o 
   5   6   7       17.94       32.63      6.99 o 
   6   6   7       87.19      108.57      8.52 o 
 -10   7   7        4.68       15.55      4.63 o 
  -9   7   7      121.92       98.98      6.94 o 
  -8   7   7       31.55       28.65      5.74 o 
  -7   7   7      787.21      799.20     13.44 o 
  -6   7   7       59.21       59.83      5.57 o 
  -5   7   7        0.53       -1.33      4.57 o 
  -4   7   7       23.11       23.83      5.12 o 
  -3   7   7     1555.02     1519.54     16.36 o 
  -2   7   7       91.66       86.01      5.69 o 
  -1   7   7      351.07      341.72      5.78 o 
   0   7   7       87.01       97.34      5.10 o 
   1   7   7      393.27      365.79      9.81 o 
   2   7   7       76.39       71.32      6.61 o 
   3   7   7       68.84       60.56      6.62 o 
   4   7   7      308.50      327.24     11.11 o 
   5   7   7       47.77       67.45      8.32 o 
   6   7   7       37.72       57.32      7.80 o 
 -10   8   7      290.49      318.18      9.81 o 
  -9   8   7        3.70       -5.01      5.01 o 
  -8   8   7      116.47      105.97      6.63 o 
  -7   8   7        0.25       25.26      5.75 o 
  -6   8   7      519.72      531.04     10.99 o 
  -5   8   7      112.77      103.13      6.51 o 
  -4   8   7      691.53      675.63     11.74 o 
  -3   8   7      297.60      323.86      8.92 o 
  -2   8   7      117.91      135.93      6.51 o 
  -1   8   7      165.94      154.92      6.48 o 
   0   8   7      903.13      890.12      9.38 o 
   1   8   7      207.88      222.91     11.69 o 
   2   8   7        2.29        2.25      3.22 o 
   3   8   7      261.22      270.75      6.39 o 
   4   8   7        0.46        1.77      5.69 o 
   5   8   7       12.53       17.44      6.92 o 
   6   8   7        0.24        9.58      7.26 o 
  -9   9   7       74.06       60.51      6.19 o 
  -8   9   7        9.21        2.81      5.65 o 
  -7   9   7      201.63      208.39      7.97 o 
  -6   9   7       18.96       16.66      5.17 o 
  -5   9   7       14.45       18.14      5.09 o 
  -4   9   7       58.72       56.65      5.83 o 
  -3   9   7      930.55      939.48     13.61 o 
  -2   9   7       17.20       28.78      4.95 o 
  -1   9   7        7.36       10.14      4.59 o 
   0   9   7        6.68        3.74      2.44 o 
   1   9   7      375.66      375.68      5.54 o 
   2   9   7        0.10       -2.25      2.92 o 
   3   9   7       51.83       45.79      4.92 o 
   4   9   7       35.64       29.24      7.02 o 
   5   9   7        7.62        2.58      6.85 o 
  -9  10   7       49.04       44.23     29.15 o 
  -8  10   7       14.38       18.62      5.61 o 
  -7  10   7       19.90       40.32      6.16 o 
  -6  10   7        3.07        2.20      4.39 o 
  -5  10   7      337.57      328.68      9.20 o 
  -4  10   7      221.12      224.61      7.74 o 
  -3  10   7       87.40       87.95      6.53 o 
  -2  10   7       36.78       39.32      4.70 o 
  -1  10   7        0.35       -1.21      2.65 o 
   0  10   7       28.91       20.76      2.51 o 
   1  10   7        0.33       -1.46      2.38 o 
   2  10   7       95.88       95.79      5.62 o 
   3  10   7        2.85        2.50      5.68 o 
   4  10   7        0.03       -1.69      3.50 o 
   5  10   7        0.89       -3.44      7.51 o 
  -8  11   7       42.03       53.10      4.62 o 
  -7  11   7       37.39       61.85      6.49 o 
  -6  11   7       51.50       53.20      5.58 o 
  -5  11   7       42.47       54.54      6.10 o 
  -4  11   7      165.66      166.57      7.36 o 
  -3  11   7       12.98        9.82      4.69 o 
  -2  11   7      232.54      213.62      7.98 o 
  -1  11   7      186.09      186.18      8.99 o 
   0  11   7        2.93        1.87      3.46 o 
   1  11   7       76.19       73.63      3.34 o 
   2  11   7        4.98        3.55      3.30 o 
   3  11   7        6.10        7.01     11.08 o 
   4  11   7        7.12        1.90     11.67 o 
  -8  12   7        0.22        5.18      3.43 o 
  -7  12   7        0.42       10.72      3.52 o 
  -6  12   7      146.34      141.00      7.01 o 
  -5  12   7        6.32        9.94      5.59 o 
  -4  12   7        7.54        2.96      5.13 o 
  -3  12   7        7.86       14.08      5.22 o 
  -2  12   7       72.73       66.41      4.22 o 
  -1  12   7       60.91       79.29     15.84 o 
   0  12   7        1.18       -4.92      6.57 o 
   1  12   7      179.72      157.88      4.27 o 
   2  12   7        9.30        0.88      4.78 o 
   3  12   7       28.15       30.48      4.00 o 
   4  12   7       17.00       13.90      4.30 o 
  -7  13   7       26.99       33.88      4.03 o 
  -6  13   7        2.54       17.29      3.96 o 
  -5  13   7        5.72       12.91      7.52 o 
  -4  13   7        6.07        7.74      4.83 o 
  -3  13   7        7.64        9.59      3.28 o 
  -2  13   7       20.01       16.51      3.65 o 
  -1  13   7       33.87       33.53      5.31 o 
   0  13   7       39.12       29.05      4.37 o 
   1  13   7       68.75       64.32      4.52 o 
   2  13   7       14.30        9.33      3.34 o 
   3  13   7        0.14       -4.78      4.78 o 
  -6  14   7       13.51       -1.73      5.52 o 
  -5  14   7       13.38       13.17      5.37 o 
  -4  14   7       28.50       14.30      4.88 o 
  -3  14   7       26.07       13.86      5.06 o 
  -2  14   7      120.82      113.33      4.65 o 
  -1  14   7       58.52       44.53      4.91 o 
   0  14   7       24.57       16.59      4.75 o 
   1  14   7       33.68       31.78      4.76 o 
   2  14   7       53.65       69.62      9.15 o 
  -5  15   7        2.98       -5.43      5.43 o 
  -4  15   7       66.93       49.04      6.19 o 
  -3  15   7        3.82        4.92      4.76 o 
  -2  15   7       29.99       30.94      3.27 o 
  -1  15   7      193.16      188.30      8.14 o 
   0  15   7        1.27        3.02      3.78 o 
   1  15   7       34.83       44.09      4.95 o 
  -3  16   7        2.04        5.08      3.07 o 
  -2  16   7       58.87       64.10      7.87 o 
 -10   0   8      551.81      526.27     11.98 o 
  -9   0   8       19.49       14.76      5.61 o 
  -8   0   8      113.31      114.19      6.59 o 
  -7   0   8       21.30       23.17      4.89 o 
  -6   0   8      613.24      643.35     11.19 o 
  -5   0   8        1.20       -0.43      3.95 o 
  -4   0   8     1162.03     1099.03     13.19 o 
  -3   0   8      704.37      678.46     10.85 o 
  -2   0   8      400.89      414.90      8.69 o 
  -1   0   8      640.49      616.08     15.17 o 
   0   0   8       62.52       59.40      4.98 o 
   1   0   8      715.88      732.70     12.68 o 
   2   0   8       23.00       13.45      5.47 o 
   3   0   8        3.23        6.73      6.02 o 
   4   0   8        9.90       20.64      6.67 o 
   5   0   8       76.70       81.43      7.68 o 
   6   0   8        2.07        2.84      7.06 o 
 -10   1   8       48.68       63.60      3.96 o 
  -9   1   8      490.11      499.10      8.04 o 
  -8   1   8       15.68       17.41      3.34 o 
  -7   1   8      253.21      253.90      5.68 o 
  -6   1   8       82.84       68.40      3.89 o 
  -5   1   8       75.47       79.97      3.73 o 
  -4   1   8        5.18        7.97      2.93 o 
  -3   1   8     1699.13     1702.25     11.51 o 
  -2   1   8     1383.74     1379.24     16.84 o 
  -1   1   8       90.01       71.48      3.48 o 
   0   1   8        7.98       13.69      3.05 o 
   1   1   8      303.91      300.42      6.39 o 
   2   1   8      212.48      209.91      8.43 o 
   3   1   8        3.97        2.20      3.72 o 
   4   1   8       66.13       70.31      4.85 o 
   5   1   8        9.28        8.22      8.55 o 
   6   1   8        0.05        3.92      9.11 o 
 -10   2   8       32.47       39.75      4.26 o 
  -9   2   8       53.49       49.58      4.05 o 
  -8   2   8       60.84       45.76      3.68 o 
  -7   2   8       39.72       56.74      3.74 o 
  -6   2   8        8.56        9.88      3.19 o 
  -5   2   8      187.46      178.37      4.65 o 
  -4   2   8     1171.41     1132.42      9.42 o 
  -3   2   8      159.92      153.17      5.25 o 
  -2   2   8      110.13      103.97      3.90 o 
  -1   2   8      910.50      890.88     10.31 o 
   0   2   8      427.67      403.13      8.98 o 
   1   2   8      300.62      296.29      8.70 o 
   2   2   8        9.90        9.13      5.12 o 
   3   2   8       98.69       97.37      4.99 o 
   4   2   8       32.75       27.02      4.56 o 
   5   2   8       33.91       33.21      5.42 o 
   6   2   8       73.98       95.67      8.43 o 
 -10   3   8       61.92       58.96      4.16 o 
  -9   3   8        9.03        9.52      3.21 o 
  -8   3   8        1.46       -2.46      4.00 o 
  -7   3   8        3.25        2.85      3.16 o 
  -6   3   8        1.20        3.33      2.90 o 
  -5   3   8      261.22      245.74      5.10 o 
  -4   3   8      252.10      258.33      5.11 o 
  -3   3   8       62.04       56.29      3.41 o 
  -2   3   8      535.19      517.15      6.71 o 
  -1   3   8      603.91      579.09      6.36 o 
   0   3   8      121.91      113.84      6.09 o 
   1   3   8       31.43       26.30      4.90 o 
   2   3   8      756.86      685.70     13.47 o 
   3   3   8      392.20      380.53     11.16 o 
   4   3   8        0.87        3.89      5.97 o 
   5   3   8       75.60       63.40     10.96 o 
   6   3   8        5.95       15.67      6.50 o 
 -10   4   8        4.13       -5.38      5.38 o 
  -9   4   8        1.96        3.83      4.77 o 
  -8   4   8       65.93       59.50      6.40 o 
  -7   4   8        2.48        5.06      4.65 o 
  -6   4   8       43.71       45.38      3.35 o 
  -5   4   8      160.12      128.34      4.04 o 
  -4   4   8      863.47      788.95      7.90 o 
  -3   4   8      362.68      351.70      5.70 o 
  -2   4   8      206.37      206.21      4.75 o 
  -1   4   8       58.33       46.79      2.60 o 
   0   4   8        4.00        0.97      2.99 o 
   1   4   8        8.28        7.95      4.48 o 
   2   4   8       98.78      113.39      6.96 o 
   3   4   8      128.17      117.99      8.23 o 
   4   4   8        3.97        4.24      6.67 o 
   5   4   8        1.21        3.84      5.32 o 
   6   4   8       38.79       27.84      8.16 o 
 -10   5   8       38.78        4.75      6.25 o 
  -9   5   8       26.57       37.33      6.17 o 
  -8   5   8       27.30       29.12      6.05 o 
  -7   5   8        9.68       11.55      5.32 o 
  -6   5   8       39.17       37.71      5.84 o 
  -5   5   8       13.79        6.88      4.42 o 
  -4   5   8       95.23       85.51      5.93 o 
  -3   5   8      178.50      173.30      7.04 o 
  -2   5   8      812.06      814.73     12.65 o 
  -1   5   8        1.92       -2.41      4.73 o 
   0   5   8       16.98       12.25      3.13 o 
   1   5   8       60.19       56.45      6.06 o 
   2   5   8        4.08        8.40      5.52 o 
   3   5   8       69.15       56.63      7.21 o 
   4   5   8       12.20        8.65      6.18 o 
   5   5   8        5.05        2.81      6.83 o 
 -10   6   8        8.17       -5.26      5.26 o 
  -9   6   8        9.83       14.18      5.90 o 
  -8   6   8       17.12       18.58      5.65 o 
  -7   6   8      348.58      355.29      9.91 o 
  -6   6   8       30.93       23.85      5.68 o 
  -5   6   8      122.81      124.64      6.87 o 
  -4   6   8       20.04       26.47      5.52 o 
  -3   6   8      854.18      838.67     13.10 o 
  -2   6   8      671.22      690.66     12.06 o 
  -1   6   8       29.26       31.97      5.01 o 
   0   6   8      158.86      137.89      4.69 o 
   1   6   8      106.78      113.67      6.68 o 
   2   6   8      242.57      243.60      9.55 o 
   3   6   8       22.11       38.99      6.83 o 
   4   6   8       43.43       53.21      7.26 o 
   5   6   8        0.93        1.56      5.70 o 
  -9   7   8        0.12        8.54      6.04 o 
  -8   7   8      238.37      243.66      9.32 o 
  -7   7   8       25.85       30.32      5.38 o 
  -6   7   8      118.75       99.77      6.47 o 
  -5   7   8       63.30       54.82      5.54 o 
  -4   7   8      584.03      607.56     11.78 o 
  -3   7   8       28.88       27.16      5.17 o 
  -2   7   8      151.26      150.14      7.28 o 
  -1   7   8      605.63      608.30     11.66 o 
   0   7   8       43.03       37.05      4.18 o 
   1   7   8       91.79       85.73      6.60 o 
   2   7   8        0.86        1.41      5.57 o 
   3   7   8      160.33      169.37      8.63 o 
   4   7   8        0.01       16.98      6.97 o 
   5   7   8       16.30       30.67      7.56 o 
  -9   8   8       18.30       32.30      6.89 o 
  -8   8   8       14.27       22.60      6.09 o 
  -7   8   8      195.02      207.83      8.42 o 
  -6   8   8       86.28       77.92      6.63 o 
  -5   8   8        6.25        4.31      5.37 o 
  -4   8   8       54.68       76.10      6.42 o 
  -3   8   8      243.44      238.23      8.17 o 
  -2   8   8       49.78       62.05      5.84 o 
  -1   8   8       43.80       58.19      5.33 o 
   0   8   8      113.49       99.82      6.40 o 
   1   8   8        1.51        0.18      5.30 o 
   2   8   8       32.32       28.59      5.64 o 
   3   8   8        9.41        8.32      6.29 o 
   4   8   8       16.51       33.37      7.45 o 
   5   8   8       42.61       62.27      9.00 o 
  -9   9   8      234.46      274.70     10.43 o 
  -8   9   8       48.01       42.99      6.41 o 
  -7   9   8      191.62      204.69      8.62 o 
  -6   9   8       21.35       28.73      5.54 o 
  -5   9   8      207.54      222.63      8.59 o 
  -4   9   8      166.13      163.37      7.75 o 
  -3   9   8      235.98      229.07      8.42 o 
  -2   9   8        3.13       18.25      4.97 o 
  -1   9   8       60.90       64.49      5.79 o 
   0   9   8        5.16        1.50      4.49 o 
   1   9   8       32.95       38.11      3.77 o 
   2   9   8        0.48       -2.06      5.73 o 
   3   9   8       23.66       14.37      6.53 o 
   4   9   8      157.13      165.12     10.27 o 
  -8  10   8       17.48       17.61      6.09 o 
  -7  10   8       39.82       44.44      6.25 o 
  -6  10   8      577.74      580.73     12.28 o 
  -5  10   8       89.49       86.84      6.85 o 
  -4  10   8        0.99        3.37      5.64 o 
  -3  10   8       38.96       23.98      5.93 o 
  -2  10   8      318.19      331.54      9.38 o 
  -1  10   8        9.91        7.40      4.46 o 
   0  10   8       32.70       22.31      4.70 o 
   1  10   8      207.82      239.39      6.25 o 
   2  10   8       12.30       18.34      6.69 o 
   3  10   8       34.94       22.65      6.65 o 
   4  10   8        6.04       -0.43      7.56 o 
  -8  11   8      199.83      179.06      8.30 o 
  -7  11   8       76.30       98.16      6.83 o 
  -6  11   8       39.82       35.39      5.38 o 
  -5  11   8      117.50      138.94      7.90 o 
  -4  11   8      313.10      296.66      9.63 o 
  -3  11   8       35.81       31.44      5.46 o 
  -2  11   8      112.92      140.36      7.50 o 
  -1  11   8       37.91       31.66      4.72 o 
   0  11   8       53.02       55.20      5.34 o 
   1  11   8       11.46       15.53      4.20 o 
   2  11   8       90.60       92.57      4.40 o 
   3  11   8        9.30        7.57      2.94 o 
  -7  12   8      123.67      153.97      7.75 o 
  -6  12   8       21.92       15.35      5.08 o 
  -5  12   8      398.48      415.78     11.13 o 
  -4  12   8       64.74       57.84      6.63 o 
  -3  12   8        6.98        8.89      5.63 o 
  -2  12   8      105.79      102.91      7.20 o 
  -1  12   8       27.34       46.33      4.83 o 
   0  12   8       11.71       15.01      3.00 o 
   1  12   8        5.27       -3.25      6.60 o 
   2  12   8       46.79       43.91      3.06 o 
   3  12   8        0.25        1.10      6.05 o 
  -6  13   8        1.09        0.88      5.49 o 
  -5  13   8        2.16       19.38      5.84 o 
  -4  13   8      412.46      400.11     10.98 o 
  -3  13   8       11.91       23.89      6.51 o 
  -2  13   8       23.99        8.12      5.57 o 
  -1  13   8      105.53      149.00      7.08 o 
   0  13   8       27.22       18.80      6.07 o 
   1  13   8        3.18        2.71      2.84 o 
   2  13   8       42.27       36.67      5.53 o 
  -5  14   8       86.64      115.15      7.67 o 
  -4  14   8       55.03       72.17      6.21 o 
  -3  14   8       10.71       19.01      4.63 o 
  -2  14   8       12.40       17.36      4.77 o 
  -1  14   8       18.83       15.23      4.07 o 
   0  14   8       88.87      106.45      6.16 o 
   1  14   8       31.39       36.28      4.76 o 
  -3  15   8       81.26       67.35      6.80 o 
  -2  15   8        2.52       -4.20      4.42 o 
 -10   1   9        0.08        6.04      4.77 o 
  -9   1   9      272.63      245.29      6.44 o 
  -8   1   9        0.24        3.19      4.86 o 
  -7   1   9        0.19        1.56      3.16 o 
  -6   1   9       18.34       16.57      3.64 o 
  -5   1   9      302.94      300.02      6.08 o 
  -4   1   9       31.23       36.22      3.69 o 
  -3   1   9      302.48      302.80      5.84 o 
  -2   1   9      372.22      365.49      6.31 o 
  -1   1   9       60.86       60.17      2.98 o 
   0   1   9      119.55      118.00      6.25 o 
   1   1   9        0.70        5.53      3.62 o 
   2   1   9       33.11       37.59      4.56 o 
   3   1   9       90.45       91.84      8.92 o 
   4   1   9       22.59       28.47     13.37 o 
   5   1   9        1.59        5.92      8.89 o 
 -10   2   9       71.24       76.17     20.27 o 
  -9   2   9       40.79       33.54      5.79 o 
  -8   2   9      142.02      154.86     11.70 o 
  -7   2   9       20.66       19.84      3.41 o 
  -6   2   9      152.46      148.29      4.74 o 
  -5   2   9       82.06       78.05      4.05 o 
  -4   2   9       91.63       98.16      4.32 o 
  -3   2   9       50.10       59.51      3.75 o 
  -2   2   9      316.19      322.50      8.32 o 
  -1   2   9       13.14       12.28      3.06 o 
   0   2   9      138.93      136.54      4.80 o 
   1   2   9       22.82       27.43      5.00 o 
   2   2   9       55.67       54.69      6.04 o 
   3   2   9        0.87        4.79      3.96 o 
   4   2   9        0.56        9.55      4.14 o 
   5   2   9       37.46       45.36      5.33 o 
  -9   3   9      198.40      200.67      9.16 o 
  -8   3   9        1.84        6.56      3.57 o 
  -7   3   9       19.30       20.39      3.63 o 
  -6   3   9       16.28       18.40      3.22 o 
  -5   3   9      249.70      271.88      5.73 o 
  -4   3   9      106.88      104.02      4.93 o 
  -3   3   9       92.58       94.25      4.14 o 
  -2   3   9      107.96      102.87      4.78 o 
  -1   3   9       43.29       39.55      3.42 o 
   0   3   9       27.53       27.42      3.57 o 
   1   3   9       43.79       37.15      5.85 o 
   2   3   9      148.12      149.92      8.36 o 
   3   3   9        0.26       -6.15      6.15 o 
   4   3   9       81.44       56.27      7.52 o 
   5   3   9       19.48        5.39      6.26 o 
 -10   4   9        1.98       -6.04      6.04 o 
  -9   4   9        0.26        0.52      5.34 o 
  -8   4   9        7.38       17.20      5.85 o 
  -7   4   9      334.62      330.56      9.47 o 
  -6   4   9       88.77       85.05      6.06 o 
  -5   4   9      219.96      234.76      8.44 o 
  -4   4   9      224.31      215.39      8.18 o 
  -3   4   9       98.19      105.75      6.69 o 
  -2   4   9        4.97        5.01      2.96 o 
  -1   4   9      534.02      492.23     11.50 o 
   0   4   9      694.50      680.64     14.72 o 
   1   4   9       76.79       72.68      6.45 o 
   2   4   9       30.88       32.13      6.37 o 
   3   4   9       20.33        5.30      6.40 o 
   4   4   9       19.33        0.60      7.20 o 
  -9   5   9       56.02       66.20      7.48 o 
  -8   5   9       71.32       90.78      7.22 o 
  -7   5   9      131.05      134.94      7.18 o 
  -6   5   9       66.26       71.77      6.18 o 
  -5   5   9       19.38       21.04      5.20 o 
  -4   5   9      311.18      285.87      9.09 o 
  -3   5   9      316.29      340.26      9.55 o 
  -2   5   9       14.94        7.76      5.12 o 
  -1   5   9      173.77      179.17      7.53 o 
   0   5   9      155.57      147.33      5.12 o 
   1   5   9      218.15      211.34      8.58 o 
   2   5   9      179.28      157.89      8.67 o 
   3   5   9       91.02      106.37      7.88 o 
   4   5   9       16.98       19.80      6.19 o 
  -9   6   9        0.10       -4.48      5.92 o 
  -8   6   9        2.93       13.52      5.84 o 
  -7   6   9      192.84      184.25      7.98 o 
  -6   6   9       99.50      100.72      7.01 o 
  -5   6   9      147.70      131.66      7.50 o 
  -4   6   9      460.59      458.93     10.84 o 
  -3   6   9       35.06       50.45      5.58 o 
  -2   6   9       57.73       48.94      5.53 o 
  -1   6   9      122.87      119.61      7.01 o 
   0   6   9       60.98       69.40      6.15 o 
   1   6   9        3.98       -1.11      4.32 o 
   2   6   9       14.47       15.15      6.15 o 
   3   6   9        2.67       -5.20      6.02 o 
   4   6   9       27.89       24.76      7.36 o 
  -9   7   9      274.47      279.65     10.43 o 
  -8   7   9       14.41       30.32      6.49 o 
  -7   7   9       15.64       16.27      4.99 o 
  -6   7   9       13.83       15.01      6.16 o 
  -5   7   9      442.78      441.81     10.99 o 
  -4   7   9      144.50      127.24      7.47 o 
  -3   7   9      695.96      678.40     12.98 o 
  -2   7   9      356.78      363.80     10.10 o 
  -1   7   9       16.76        9.14      4.74 o 
   0   7   9        1.87       -4.19      4.33 o 
   1   7   9       83.49       76.48      4.40 o 
   2   7   9       92.75      113.85      8.10 o 
   3   7   9       47.85       65.15      7.90 o 
   4   7   9       62.97       58.40      7.34 o 
  -9   8   9        1.15        0.74      6.39 o 
  -8   8   9       89.68      131.15      8.36 o 
  -7   8   9       17.79        9.52      5.84 o 
  -6   8   9      146.98      158.60      7.71 o 
  -5   8   9       98.74      107.46      7.51 o 
  -4   8   9        0.05        1.65      5.83 o 
  -3   8   9       22.31       15.23      5.11 o 
  -2   8   9      261.62      286.63      9.34 o 
  -1   8   9      345.12      329.17      9.77 o 
   0   8   9        1.70       -5.27      5.27 o 
   1   8   9       83.21       95.77      5.28 o 
   2   8   9        2.92       10.35      6.54 o 
   3   8   9        5.26       37.48      7.89 o 
  -8   9   9       17.55       34.31      5.82 o 
  -7   9   9        0.23        0.48      4.74 o 
  -6   9   9       15.26       13.23      6.27 o 
  -5   9   9      151.04      161.18      8.17 o 
  -4   9   9       34.00       41.25      6.48 o 
  -3   9   9       46.29       39.39      5.76 o 
  -2   9   9       75.14       94.51      6.48 o 
  -1   9   9       28.77       34.13      5.34 o 
   0   9   9        0.76       -4.72      4.72 o 
   1   9   9       34.74       30.78      5.33 o 
   2   9   9       18.77       24.65      5.73 o 
   3   9   9       18.20       56.61      8.23 o 
  -8  10   9        2.00       31.48      7.02 o 
  -7  10   9       80.02       64.39      7.09 o 
  -6  10   9        0.09       14.59      6.43 o 
  -5  10   9      121.41      110.88      7.44 o 
  -4  10   9       75.87       83.48      7.28 o 
  -3  10   9        0.40       -4.62      5.94 o 
  -2  10   9      120.92      136.01      7.36 o 
  -1  10   9       48.24       36.40      5.44 o 
   0  10   9       76.82       76.79      5.91 o 
   2  10   9       12.65       14.44      9.51 o 
  -7  11   9        0.38        5.05      6.56 o 
  -6  11   9       17.47       26.90      6.81 o 
  -5  11   9       73.80       79.66      7.40 o 
  -4  11   9       44.67       36.27      5.93 o 
  -3  11   9       17.34       12.77      5.77 o 
  -2  11   9        2.38       18.53      4.99 o 
  -1  11   9       87.18       77.23      6.13 o 
   0  11   9       59.03       61.90      5.91 o 
   1  11   9       11.38       -1.36      3.76 o 
   2  11   9        0.35       -3.47      3.47 o 
  -6  12   9       67.07       73.38      7.56 o 
  -5  12   9        0.44        1.86      6.43 o 
  -4  12   9       57.61       48.91      7.11 o 
  -3  12   9        1.35       -1.44      6.38 o 
  -2  12   9        5.44       -1.78      6.71 o 
  -1  12   9       15.11       48.85      5.22 o 
   0  12   9       29.59       41.83      5.53 o 
   1  12   9       37.32       20.57      4.15 o 
  -5  13   9        8.87       14.70      5.89 o 
  -4  13   9       38.01       21.64      5.67 o 
  -3  13   9        0.23        9.57      5.64 o 
  -2  13   9        2.27       -6.26      6.26 o 
  -1  13   9        3.32       49.13      5.49 o 
   0  13   9        3.81       -4.11      4.14 o 
  -9   0  10       11.09        8.42      5.63 o 
  -8   0  10      133.84      147.73      7.50 o 
  -7   0  10       83.05       85.62      6.21 o 
  -6   0  10      529.73      491.25     10.88 o 
  -5   0  10      339.71      342.07      9.81 o 
  -4   0  10       22.04       15.09      5.30 o 
  -3   0  10        5.18       17.95      5.15 o 
  -2   0  10       21.94       13.83      4.48 o 
  -1   0  10      403.37      388.82      9.74 o 
   0   0  10      127.91      101.38     10.37 o 
   1   0  10       32.07       30.56      5.99 o 
   2   0  10       78.78       57.98      6.35 o 
   3   0  10      225.46      229.74     10.08 o 
   4   0  10       73.90       67.74      6.75 o 
  -9   1  10      183.42      190.37     11.19 o 
  -8   1  10       15.75       25.46      3.96 o 
  -7   1  10        2.06        3.42      3.54 o 
  -6   1  10       30.24       39.35      4.70 o 
  -5   1  10      415.66      434.27      7.47 o 
  -4   1  10      506.57      506.25      7.96 o 
  -3   1  10      272.67      265.83      6.63 o 
  -2   1  10      250.18      228.09      7.98 o 
  -1   1  10      160.59      154.43      5.03 o 
   0   1  10      141.29      141.76      4.02 o 
   1   1  10       83.23       76.23      6.20 o 
   2   1  10      246.49      273.91     15.90 o 
   3   1  10       12.02       17.70      5.50 o 
   4   1  10        1.28        2.52      4.35 o 
  -9   2  10       88.62      101.03      7.67 o 
  -8   2  10        2.09        4.39      3.69 o 
  -7   2  10      145.28      146.04      5.33 o 
  -6   2  10      170.42      192.75      5.67 o 
  -5   2  10        0.45       -0.22      3.74 o 
  -4   2  10      120.28      100.98      5.52 o 
  -3   2  10      159.24      187.19      6.78 o 
  -2   2  10      363.56      372.97      6.88 o 
  -1   2  10      755.76      693.92     12.37 o 
   0   2  10       80.53       82.43      3.51 o 
   1   2  10        0.40        4.83      5.60 o 
   2   2  10        5.75       14.98      6.63 o 
   3   2  10      102.78      105.60      8.19 o 
   4   2  10        0.08       19.59      7.47 o 
  -9   3  10       19.58       25.82      6.54 o 
  -8   3  10        7.13       16.04      6.65 o 
  -7   3  10      194.74      190.41      8.18 o 
  -6   3  10       89.09      101.88      7.09 o 
  -5   3  10        5.94        3.59      3.32 o 
  -4   3  10       62.53       54.57      5.71 o 
  -3   3  10      589.35      620.61     16.11 o 
  -2   3  10       29.80       29.30      3.84 o 
  -1   3  10       19.18       18.03      3.34 o 
   0   3  10      268.62      221.36      6.69 o 
   1   3  10      356.83      360.95     10.67 o 
   2   3  10       20.48       32.10      6.22 o 
   3   3  10        0.64       -0.64      5.98 o 
   4   3  10        0.10       10.19      6.36 o 
  -9   4  10       38.79       45.89      6.71 o 
  -8   4  10       45.91       56.57      6.44 o 
  -7   4  10       46.69       56.33      6.76 o 
  -6   4  10      143.81      133.68      7.10 o 
  -5   4  10        8.11        8.18      5.57 o 
  -4   4  10      227.18      232.61      8.92 o 
  -3   4  10        1.86       17.32      5.91 o 
  -2   4  10      104.07       96.45      6.56 o 
  -1   4  10       66.83       64.50      6.21 o 
   0   4  10      172.92      184.55      8.42 o 
   1   4  10        0.14       -2.94      4.53 o 
   2   4  10       17.27       -6.54      6.54 o 
  -9   5  10       39.32       41.06      6.37 o 
  -8   5  10       14.10       20.90      5.57 o 
  -7   5  10        9.64        5.84      6.03 o 
  -6   5  10        5.24       -0.32      5.11 o 
  -5   5  10       93.33       84.85      7.34 o 
  -4   5  10        0.65       -3.28      5.76 o 
  -3   5  10      183.28      185.38      8.01 o 
  -2   5  10       31.51       19.19      5.81 o 
  -1   5  10       83.44       68.53      6.33 o 
   0   5  10        0.53       -3.97      5.23 o 
   1   5  10       20.06       22.74      7.41 o 
   2   5  10       22.25        3.55      6.24 o 
   3   5  10       11.26       -5.17      5.17 o 
  -8   6  10       38.31       46.30      6.49 o 
  -7   6  10       60.78       62.26      6.86 o 
  -6   6  10       25.81       19.94      6.19 o 
  -5   6  10       78.91       89.61      7.42 o 
  -4   6  10       60.59       57.42      6.51 o 
  -3   6  10      221.15      249.19      9.08 o 
  -2   6  10      194.91      157.63      7.81 o 
  -1   6  10        0.01       -0.53      5.02 o 
   0   6  10      148.39      140.45      7.77 o 
   1   6  10       18.69       28.00      5.85 o 
   2   6  10       64.76       60.61      6.54 o 
   3   6  10       10.45       -2.99      7.26 o 
  -8   7  10       11.12        9.20      5.39 o 
  -7   7  10       27.46       31.31      5.83 o 
  -6   7  10       96.28       84.36      7.73 o 
  -5   7  10       92.74       79.67      7.37 o 
  -4   7  10       35.57       33.00      6.21 o 
  -3   7  10        4.75       17.78      6.25 o 
  -2   7  10       65.82       71.81      6.69 o 
  -1   7  10      128.06      118.05      7.16 o 
   0   7  10       22.51        6.15      5.46 o 
   1   7  10        3.20        6.77      4.50 o 
   2   7  10        0.94        0.92      6.03 o 
  -8   8  10       12.56       15.65      6.20 o 
  -7   8  10       50.37       48.04      6.88 o 
  -6   8  10       20.31       21.99      6.10 o 
  -5   8  10        4.90        2.69      5.35 o 
  -4   8  10       16.30       20.26      6.41 o 
  -3   8  10       96.91      101.02      8.05 o 
  -2   8  10        1.02       19.13      5.79 o 
  -1   8  10        5.10        8.38      4.37 o 
   0   8  10        7.52        4.39      4.36 o 
   1   8  10        8.75        7.65      5.41 o 
   2   8  10       15.76       26.99     13.11 o 
  -7   9  10       42.68       36.71      6.72 o 
  -6   9  10       27.62       19.05      6.53 o 
  -5   9  10      214.27      216.13      9.91 o 
  -4   9  10      186.81      193.77      9.42 o 
  -3   9  10        2.59       -6.82      6.82 o 
  -2   9  10        0.57       24.33      5.58 o 
  -1   9  10        4.83        3.72      5.15 o 
   0   9  10        1.78       -2.16      5.24 o 
  -6  10  10       22.65       36.36      7.54 o 
  -5  10  10       45.79       49.86      7.50 o 
  -4  10  10      143.31      148.40      8.89 o 
  -3  10  10       26.62       14.94      6.10 o 
  -2  10  10        1.39       27.84      5.79 o 
  -1  10  10       80.63       86.37      6.38 o 
   0  10  10        2.19        2.98      4.19 o 
  -6  11  10       16.70       37.17      7.90 o 
  -5  11  10       59.48       60.96      7.57 o 
  -4  11  10      146.26      158.89      8.78 o 
  -3  11  10       22.09       12.90      6.32 o 
  -2  11  10       37.19       76.93      6.69 o 
  -1  11  10       10.11       -1.93      5.11 o 
   0  11  10       41.14       48.55      5.95 o 
  -4  12  10       37.24       52.24      7.29 o 
  -3  12  10       46.21       33.46      7.08 o 
  -2  12  10        1.00       -0.49      6.69 o 
  -9   1  11       23.90       15.78      3.89 o 
  -8   1  11        1.14       15.07      4.31 o 
  -7   1  11       49.43       42.83      4.54 o 
  -6   1  11        1.02        2.17      4.06 o 
  -5   1  11       70.88       69.01      4.71 o 
  -4   1  11       15.42       13.84      3.64 o 
  -3   1  11       47.47       66.18      4.25 o 
  -2   1  11        4.65        2.24      3.07 o 
  -1   1  11       20.04       16.47      3.15 o 
   0   1  11       42.07       37.54      3.92 o 
   1   1  11        0.34        0.69      4.81 o 
   2   1  11       27.34       17.15      5.33 o 
  -8   2  11      125.73      134.90      7.90 o 
  -7   2  11       53.18       63.82      7.85 o 
  -6   2  11        4.93        4.27      3.87 o 
  -5   2  11       51.04       53.59      4.58 o 
  -4   2  11       40.17       39.77      4.20 o 
  -3   2  11        0.30       14.61      3.74 o 
  -2   2  11       40.99       36.96      3.75 o 
  -1   2  11       15.11       12.53      3.36 o 
   0   2  11       22.65        6.74      3.14 o 
   1   2  11        8.69        3.03      5.83 o 
   2   2  11        3.55       -1.74      4.82 o 
  -8   3  11        9.66       10.01      6.86 o 
  -7   3  11       26.25       33.63      6.78 o 
  -6   3  11       66.52       70.02      7.14 o 
  -5   3  11      120.91      128.25      8.14 o 
  -4   3  11       35.78       28.02      6.44 o 
  -3   3  11       33.12       50.00      6.49 o 
  -2   3  11        0.44       -2.59      5.45 o 
  -1   3  11        5.28       -0.68      5.31 o 
   0   3  11       61.10       55.19      6.64 o 
   1   3  11       41.01       54.63      5.95 o 
   2   3  11       66.76       74.19      6.84 o 
  -8   4  11        7.13       10.07      5.77 o 
  -7   4  11       71.95       85.22      7.22 o 
  -6   4  11       39.15       33.57      6.71 o 
  -5   4  11       65.29       80.48      7.57 o 
  -4   4  11       29.64       23.54      5.77 o 
  -3   4  11      257.60      269.09      9.86 o 
  -2   4  11      257.81      277.42      9.69 o 
  -1   4  11      159.59      154.71      8.24 o 
   0   4  11      116.45      108.08      7.48 o 
   1   4  11       14.05       10.04      5.20 o 
   2   4  11       26.82       39.00      6.82 o 
  -8   5  11       21.03       24.53      5.97 o 
  -7   5  11       35.33       42.30      6.77 o 
  -6   5  11      167.26      183.81      9.14 o 
  -5   5  11       98.92      128.18      8.61 o 
  -4   5  11       36.77       26.21      6.73 o 
  -3   5  11      418.15      451.69     11.78 o 
  -2   5  11        0.72       -5.45      5.45 o 
  -1   5  11        0.01        4.05      4.50 o 
   0   5  11       56.06       34.88      5.72 o 
   1   5  11      114.54      117.21      7.94 o 
   2   5  11        1.83        1.73      5.41 o 
  -7   6  11       89.85      105.86      7.76 o 
  -6   6  11      124.72      135.55      8.18 o 
  -5   6  11        0.33       12.50      6.50 o 
  -4   6  11       63.19       60.79      7.38 o 
  -3   6  11       47.50       69.62      6.81 o 
  -2   6  11       26.62       31.36      6.16 o 
  -1   6  11       37.52       41.18      5.82 o 
   0   6  11       76.51       92.66      7.26 o 
   1   6  11        0.61        0.67      5.15 o 
  -7   7  11       80.94       83.48      7.82 o 
  -6   7  11       43.94       36.01      7.25 o 
  -5   7  11      196.31      195.81      9.76 o 
  -4   7  11      113.66      105.07      8.46 o 
  -3   7  11        0.03       11.87      6.69 o 
  -2   7  11       28.40       40.90      5.73 o 
  -1   7  11       43.03       33.18      5.51 o 
   0   7  11       76.75       68.61      6.80 o 
   1   7  11      114.52      121.42      7.45 o 
  -6   8  11        1.12       -2.59      6.58 o 
  -5   8  11       21.88       37.63      6.53 o 
  -4   8  11       63.43       71.54      7.54 o 
  -3   8  11       40.37       35.47      7.72 o 
  -2   8  11        0.45       20.90      5.46 o 
  -1   8  11      160.85      171.37      8.36 o 
   0   8  11        0.68        3.70      5.86 o 
  -6   9  11        7.72        3.97      7.40 o 
  -5   9  11       12.42       20.52      7.38 o 
  -4   9  11       60.70       77.80      6.98 o 
  -3   9  11        7.54       -0.18      7.17 o 
  -2   9  11       81.74      107.36      7.67 o 
  -1   9  11        3.64       -4.42      5.20 o 
  -4  10  11       49.72       58.88      7.21 o 
  -3  10  11        0.32       -7.19      7.19 o 
  -2  10  11        1.03       46.95      7.06 o 
  -7   0  12      227.83      244.46     10.47 o 
  -6   0  12        1.15       -0.19      6.52 o 
  -5   0  12       18.67       18.02      6.55 o 
  -4   0  12       70.62       54.84      7.20 o 
  -3   0  12       16.35       29.37      5.36 o 
  -2   0  12       13.71        6.89      4.75 o 
  -1   0  12      180.03      182.92      8.11 o 
  -7   1  12      160.82      177.35      6.28 o 
  -6   1  12      305.49      326.88      7.79 o 
  -5   1  12       62.88       72.08      5.59 o 
  -4   1  12        5.68        0.38      3.93 o 
  -3   1  12       47.80       81.38      4.76 o 
  -2   1  12        0.19       -3.36      3.36 o 
  -1   1  12       37.39       34.37      3.74 o 
   0   1  12       69.52       55.18      4.06 o 
  -7   2  12       39.59       59.54      8.26 o 
  -6   2  12       10.46        5.46      6.18 o 
  -5   2  12      168.85      189.15      9.04 o 
  -4   2  12       49.94       60.64      7.28 o 
  -3   2  12       58.61       71.59      4.47 o 
  -2   2  12       42.99       32.93      6.28 o 
  -1   2  12       15.95       12.96      3.12 o 
  -7   3  12        3.11        6.16      5.79 o 
  -6   3  12      254.58      248.46     10.11 o 
  -5   3  12      207.57      229.53     10.25 o 
  -4   3  12        0.19       -4.09      6.69 o 
  -3   3  12      175.54      201.77      8.66 o 
  -2   3  12        0.70       -4.47      5.68 o 
  -1   3  12       35.28       29.22      6.28 o 
  -7   4  12       18.08       25.55      7.67 o 
  -6   4  12       69.56       65.25      7.88 o 
  -5   4  12       80.63       92.13      8.33 o 
  -4   4  12        0.33       -5.80      5.80 o 
  -3   4  12        8.13       41.29      6.53 o 
  -2   4  12       44.88       41.06      6.06 o 
  -1   4  12        0.68        3.79      4.72 o 
  -6   5  12       22.92       21.76      7.11 o 
  -5   5  12       24.51       30.79      6.47 o 
  -4   5  12       88.19       90.92      8.43 o 
  -3   5  12        4.17       43.83      6.97 o 
  -2   5  12        1.12       -5.82      5.82 o 
  -1   5  12        0.69        8.10      5.87 o 
  -6   6  12       20.63       13.16      6.19 o 
  -5   6  12       12.90       24.10      7.75 o 
  -4   6  12       32.30       26.40      7.61 o 
  -3   6  12       28.82       52.05      7.40 o 
  -2   6  12       23.27       46.29      6.28 o 
  -1   6  12       11.63       20.13      6.32 o 
  -5   7  12       10.07       22.77      7.62 o 
  -4   7  12       57.60       44.01      7.82 o 
  -3   7  12       36.06       38.99      6.68 o 
  -2   7  12       11.17       28.30      5.51 o 
  -4   1  13        1.68       -5.16      5.16 o 
  -3   1  13        7.30       34.37      4.49 o 
                                                 
